# Supplementary material for: White matter integrity in mice requires continuous myelin synthesis at the inner tongue
Source: Nat Commun. 2022 Mar 4;13:1163. doi: 10.1038/s41467-022-28720-y (PMC8897471; doi:10.1038/s41467-022-28720-y)
Supplement: Supplementary file 10 — Source Data [file 41467_2022_28720_MOESM10_ESM.zip]

Archive with 16 entries (16 files):
- Source data Figure 1.xlsx
- Source data Figure 2.xlsx
- Source data Figure 3.xlsx
- Source data Figure 4.xlsx
- Source data Figure 5.xlsx
- Source data Figure 6.xlsx
- Source data Figure 7.xlsx
- Source data Suppl Figure 1.xlsx
- Source data Suppl Figure 2.xlsx
- Source data Suppl Figure 3.xlsx
- Source data Suppl Figure 4.xlsx
- Source data Suppl Figure 5.xlsx
- Source data Suppl Figure 6.xlsx
- Source data Suppl Figure 7.xlsx
- Source data Suppl Figure 8.xlsx
- Source data Suppl Figure 9.xlsx
