# Supplementary material for: White matter integrity in mice requires continuous myelin synthesis at the inner tongue
Source: Nat Commun. 2022 Mar 4;13:1163. doi: 10.1038/s41467-022-28720-y (PMC8897471; doi:10.1038/s41467-022-28720-y)
Supplement: Supplementary file 10 — Source Data [file 41467_2022_28720_MOESM10_ESM.zip › Source data Figure 1.xlsx]

## Sheet: Figure 1D
Figure 1D: RT-PCR Mbp expression: 24 h to 20d
Normalized to control, housekeepers Rps13 and Ppia
	Control	24h	5d	10d	20d
	1.00721	1.12243	0.543037	0.645224	0.160748
	1.03553	1.27489	0.761344	0.336895	0.246622
	0.987342	1.10793	0.966185	0.442998	0.419465
	1.01686		0.603059		0.188858
	0.854334
	1.09933
	0.999391
		Two tailed t-test, two samples equal variance
	T-Test on ddCT
	24h	0.0258561
	5d	0.0353499
	10d	0.0016852
	20d	1.62156e-05

## Sheet: Figure 1E
Figure 1E: RT-PCR Mbp expression: 8W to 52W
Normalized to housekeepers Rps13 and Ppia
										Two tailed t-test, two samples equal variance
MBP	Control				iKO					MBP	P value
8W	1.07247	0.898667	0.985411	1.04345	0.443183	0.578503	0.449807	0.219856		8W	0.01972
16W	1.04355	0.942068	1.05511	0.959281	0.494798	0.47219	0.337572	0.259987		16W	0.00655
26W	1.15734	0.996958	0.958577	0.887121	0.402527	0.365707	0.542944	0.891801		26W	0.04211
40W	1.20074	1.10866	0.482505	1.2081	0.813996	0.620831	1.22529	1.07305		40W	0.05981
52W	1.02153	1.12917	0.892361	0.956944	0.854167	0.797917	0.710764	0.919792		52W	0.0373

## Sheet: Figure 1F
Figure 1F: Westernblot data: MBP abundance
								multiple t-tests
MBP								P value
Control	8W CTRL	16W CTRL	26W CTRL	40W CTRL	52W CTRL		8W pti	0.000171519
	0.987764	1.21111	0.946537	1.55368	0.924775		16W pti	0.0220701
	0.961068	0.994436	1.06454	1.01195	1.09599		26W pti	0.00056891
	1.05117	0.794451	0.98892	0.766212	0.825852		40W pti	0.0123551
				0.668166	1.15338		52W pti	0.469521
iKO	8W iKO	16W iKO	26W iKO	40W iKO	52W iKO
	0.608676	0.613891	0.208772	0.252371	0.855311
	0.631813	0.38845	0.180585	0.215928	0.60832
	0.630701	0.251142	0.390363	0.351265	1.12914
				0.341679	0.992296

## Sheet: Figure 1G
Figure 1G: PLP and MBP abundance in brain lysate and myelin
Relative protein abundance normalized to FastGreen total protein amount
	Brain lysate
	MBP		PLP
	Control	iKO	Control	iKO
	0.715061	0.338585	1.18101	0.862393
	0.923891	0.210341	0.921476	0.40638
	1.36105	0.472617	0.897512	0.560865
	Purified myelin
	MBP		PLP
	Control	iKO	Control	iKO
	0.769926	1.0358	1.04065	0.731672
	1.21725	1.02388	0.958079	0.883025
	1.01282	0.796291	1.00127	1.1252
		Two-tailed t-test, two samples equal variance
		P value
	Lysate MBP	0.0323
	Lysate PLP	0.0734
	Myelin MBP	0.7664
	Myelin PLP	0.5
