# Supplementary material for: White matter integrity in mice requires continuous myelin synthesis at the inner tongue
Source: Nat Commun. 2022 Mar 4;13:1163. doi: 10.1038/s41467-022-28720-y (PMC8897471; doi:10.1038/s41467-022-28720-y)
Supplement: Supplementary file 10 — Source Data [file 41467_2022_28720_MOESM10_ESM.zip › Source data Figure 2.xlsx]

## Sheet: Figure 2C
Figure 2
13C enrichment over global 13C [%] in Spinal Cord
Single seleted areas in 12C Nanosims Image													1) Axon	2) Compact Myelin	3) Inner Tongue tubulation	4) Inner Tongue	5) Myelin Debris	6) Myelinoid Body inner Tongue
1) Axon	2) Compact Myelin	3) Inner Tongue tubulation	5) Myelin Debris	6) Myelinoid Body inner Tongue	4) Inner Tongue							Number of values	24	28	12	4	2	4
129.986	110.971	119.523	108.588	104.115	147.786		Two-tailed t-test, two samples equal variance
144.813	112.301	131.932	110.248	107.624	135.967				P value			Minimum	112.7	103.2	119.5	136	108.6	104.1
137.217	112.471	128.718		107.972	139.886		T-Test	1) vs 2)	<0,0001			25% Percentile	132.3	105.3	123.8	136.9	108.6	104.3
130.816	113.569	135.395		105.008	142.028			1) vs 3)	0.0262			Median	136.9	109.9	128.2	141	109.4	106.3
134.208	112.837	130.012						2) vs 3)	<0,0001			75% Percentile	141.1	112.6	133.8	146.3	110.2	107.9
137.02	115.694	127.718						3) vs 5)	0.8649			Maximum	148.5	126.4	153.7	147.8	110.2	108
130.923	109.311	126.103						2) vs 6)	0.1984
147.268	117.042	125.371						1) vs 4)	0.1933			Mean	136.3	110.1	129.9	141.4	109.4	106.2
140.761	125.379	134.378						3) vs 4)	0.0287			Std. Deviation	7.261	5.917	8.835	4.932	1.174	1.909
148.465	112.569	123.067										Std. Error of Mean	1.482	1.118	2.55	2.466	0.8302	0.9544
112.73	112.507	123.282
135.235	106.177	153.669										Lower 95% CI of mean	133.3	107.9	124.3	133.6	98.87	103.1
138.083	108.891											Upper 95% CI of mean	139.4	112.4	135.5	149.3	120	109.2
132.7	126.37
132.164	103.196											Sum	3272	3084	1559	565.7	218.8	424.7
141.234	104.213
142.814	103.856
141.751	106.677
137.02	105.749
140.618	105.463
130.7	110.57
133.146	111.052
135.815	104.642
136.806	103.232
	109.9
	105.312
	104.338
	109.882
