# Supplementary material for: White matter integrity in mice requires continuous myelin synthesis at the inner tongue
Source: Nat Commun. 2022 Mar 4;13:1163. doi: 10.1038/s41467-022-28720-y (PMC8897471; doi:10.1038/s41467-022-28720-y)
Supplement: Supplementary file 10 — Source Data [file 41467_2022_28720_MOESM10_ESM.zip › Source data Figure 3.xlsx]

## Sheet: Figure 3c
Figure 3C: Localization of membrane tubules in iKO 16 weeks pti
	Tubulues	A	B	C
		Inner tongue	Inner and Outer tongue	Adjacent to Axon
	Average per animal	71.2302	25.9127	2.85714
		15.1667	77.8889	6.94444
		43	53.6667	3.33333
		23.6746	64.1032	12.2222
	One-way ANOVA
	A vs C	0.1015
	A vs B	0.4545
	B vs C	0.0146
