# Supplementary material for: White matter integrity in mice requires continuous myelin synthesis at the inner tongue
Source: Nat Commun. 2022 Mar 4;13:1163. doi: 10.1038/s41467-022-28720-y (PMC8897471; doi:10.1038/s41467-022-28720-y)
Supplement: Supplementary file 10 — Source Data [file 41467_2022_28720_MOESM10_ESM.zip › Source data Figure 4.xlsx]

## Sheet: Figure 4A
Figure 4A: Quantification of myelin phenotypes at the indicated time points [%]
2-Way ANOVA
												2-Way ANOVA sidak corrected	P-Value Control vs iKO
	Normal appearing myelinated axons - Control					Normal appearing myelinated axons - iKO							8W	16W	26W	52W
8W	95.31	85.58	88.79	87.03		74.99	51.59	64.95				Normal appearing myelinated axons	<0,0001	<0,0001	<0,0001	<0,0001
16W	89.06	91.16	93.66	89.17		59.63	79.83	41.49	61.33			Pathological appearing myelinated axons	0.003	0.0891	0.4695	0.9916
26W	92.27	75.73	73.53	79.37		39.13	15.76	16.69	15.04			Axonal Loss	0.997	0.989	0.802	>0,9999
52W	94.1351	90.8285	96.471			22.2588	24.848	16.7142	30.0885			Unmyelinated Axon	0.6575	0.0134	<0,0001	0.0006
	Pathological appearing myelinated axons - Control					Pathological appearing myelinated axons - iKO
8W	2.51	4	2.35			13.19	26.88	25.69
16W	1.58	1.21	1.88	4.11		12.95	7.33	17.55	19.38
26W	2.13	7.79	3.47	2.27		11.17	10.2	11.89	12.8
52W	0.648148	0.779221	1.18182			5.5771	5.0297	6.97271	4.97752
	Axonal Loss - Control					Axonal Loss - iKO
8W	0	0	0			0.51	2.83	0.84
16W	0	0	0	0		0.56	0.58	6.3	0.98
26W	0	0	0	0		4.16	7.16	4.28	4.41
52W	1.38889	1.23214	0.675439			0	0.954537	0.975488	1.08637
	Unmyelinated Axon - Control					Unmyelinated Axon - iKO
8W	2.18	10.42	8.87			11.31	18.71	8.52
16W	9.36	7.63	4.46	6.72		26.88	12.26	34.66	18.31
26W	5.6	16.48	23	18.37		43.65	66.87	67.14	67.75
52W	3.82783	7.16017	1.6717			72.1641	69.1678	75.3376	63.8476

## Sheet: Figure 4B
Figure 4B: Myelin phenotypes 26 weeks pti in optic nerve of mice induced at an old age of 6 months [%]
	Control					iKO
Normal appearing myelinated axon	96.59	95.49	91.94	93.82		32.57	65.19	52.67	53.29	41.35
Pathological appearing myelinated axon	0.68	0.56	0.96	0.42		7.42	8.09	7.69	8.42	11.15
Unmyelinated axons	2.29	3.36	4.69	4.14		60.01	26.34	38.28	37.84	46.61
Axon loss	0.44	0.6	2.41	1.62		0	0.38	1.36	0.45	0.9
Multiple unpaired t-test	P value
Normal appearing myelinated axons	0.000191
Pathological appearing myelinated axons	1.8e-05
Unmyelinated axons	0.000529
Axon loss	0.222232

## Sheet: Figure 4C
Figure 4C: : Inner tongue area [µm2]
Two tailed unpaired t-test, two samples equal variance
	Control
26W	0.0632921	0.0784078	0.08425
	iKO
26W	0.197096	0.100214	0.143052	0.151777
Unpaired t-test	P value	0.0294
Mean of controls	0.07532
Mean of iKO	0.148
Difference between means ± SEM	0,07272 ± 0,02407
95% confidence interval	0,01084 to 0,1346
R squared (eta squared)	0.646

## Sheet: Figure 4D
Figure 4D: Scatterplot depicting the corrected g-ratios at 26 weeks pti
Linear Regression
	Control	iKO		Control			iKO
Slope	0.04017	0.06721		Axon caliber (µm)	Corrected g-ratio		Axon caliber (µm)	Corrected g-ratio
Y-intercept	0.7016	0.7216		1.35406	0.887066		0.740788	0.965868
X-intercept	-17.46	-10.74		0.599211	0.858075		3.14796	0.956951
1/slope	24.89	14.88		1.13345	0.845334		2.15281	0.954417
				1.66603	0.840349		0.610786	0.948036
				1.03233	0.837963		0.573146	0.943215
				0.785015	0.868271		0.734747	0.934039
				0.722515	0.844419		2.78163	0.924897
				0.539974	0.843315		0.518318	0.924257
				1.12216	0.824738		0.660849	0.909124
				2.40692	0.8223		0.888487	0.907399
				0.977205	0.841555		1.20054	0.896966
				0.730402	0.814878		1.557	0.896691
				0.892775	0.819997		1.62737	0.894083
				0.782578	0.811729		1.28952	0.893197
				0.993999	0.811286		0.717209	0.891782
				0.825338	0.799015		1.19096	0.889806
				0.626225	0.807801		0.558519	0.88473
				0.785825	0.80362		1.45731	0.883271
				0.804242	0.829105		0.906925	0.88116
				0.714541	0.800999		1.03418	0.879883
				1.3217	0.825163		1.209	0.879833
				0.712757	0.81412		0.431153	0.878912
				0.84666	0.800313		0.903408	0.8788
				0.662773	0.803783		0.937981	0.878183
				1.16447	0.793602		0.537611	0.877207
				0.950119	0.792809		0.682646	0.875954
				0.667558	0.808075		0.986283	0.872763
				0.711863	0.815814		1.18668	0.870364
				0.63731	0.814372		1.04885	0.869809
				1.33845	0.795568		2.25901	0.869039
				0.749332	0.793159		0.572034	0.868139
				0.996557	0.791204		0.854147	0.86433
				0.723396	0.853653		0.635309	0.862631
				0.694664	0.821205		1.62267	0.859709
				1.11247	0.806599		1.40482	0.856681
				0.975901	0.827258		0.806614	0.853791
				0.683578	0.823634		0.785015	0.852483
				0.630278	0.792317		0.538794	0.852124
				0.961443	0.786718		0.929116	0.852004
				0.690988	0.818317		1.09575	0.841718
				0.943395	0.776599		1.22988	0.840168
				0.706477	0.791327		0.923618	0.838477
				0.796287	0.780735		0.749332	0.83666
				0.639304	0.793355		0.701957	0.836552
				0.840624	0.790125		1.11476	0.833464
				2.01756	0.82213		0.398942	0.833333
				0.678906	0.80617		0.822247	0.83205
				0.544669	0.773933		1.36202	0.829601
				0.722515	0.817161		2.53973	0.828916
				0.959454	0.777506		1.05912	0.828657
				0.611827	0.769122		0.682646	0.827885
				0.916005	0.791847		0.480059	0.82645
				0.964748	0.801471		1.01617	0.825538
				0.664691	0.780238		1.01303	0.82542
				0.524423	0.80298		0.834543	0.824832
				1.04581	0.780249		1.66106	0.822914
				0.766966	0.784857		1.0549	0.819629
				0.974596	0.831493		1.11132	0.81734
				1.03725	0.772497		0.735613	0.816177
				0.832251	0.794873		1.26106	0.815084
				0.906223	0.770309		1.34083	0.814767
				0.671362	0.827478		1.00483	0.814615
				0.544669	0.778955		0.81212	0.812325
				0.618039	0.778499		0.972634	0.811956
				0.725154	0.78221		1.59098	0.811209
				1.42328	0.771499		0.83072	0.811028
				0.588491	0.775738		0.635309	0.810133
				1.04154	0.766278		0.920165	0.809826
				0.764472	0.773586		0.924996	0.809697
				1.30278	0.765295		0.351432	0.809571
				0.890634	0.78461		1.78305	0.809237
				0.820697	0.762862		0.989506	0.806934
				1.08465	0.793365		0.866724	0.806533
				0.539974	0.807726		0.767795	0.804706
				0.59065	0.770948		0.952127	0.801623
				0.496999	0.767897		0.948778	0.801339
				0.973288	0.773661		1.05127	0.80096
				0.836828	0.771935		1.10212	0.798829
				0.536425	0.792324		0.736478	0.798577
				0.815249	0.765414		0.901998	0.798178
				0.845908	0.771174		0.77193	0.797414
				0.874039	0.810219		1.01429	0.79732
				0.589571	0.810093		1.00293	0.79722
				0.612867	0.775122		0.726907	0.7972
				0.646237	0.757249		0.832251	0.797191
				0.985638	0.761148		1.07877	0.796971
				0.63631	0.762465		1.09051	0.796562
				0.742504	0.770163		0.664691	0.795746
				0.500828	0.784618		0.6045	0.79421
				0.659885	0.784288		0.439923	0.79417
				0.782578	0.776374		0.848163	0.793206
				0.574255	0.770738		1.3939	0.792944
				0.613905	0.823953		0.499555	0.792594
				0.585236	0.778367		0.974596	0.791764
				0.73388	0.755037		0.960117	0.791732
				0.56419	0.766064		0.75694	0.79167
				0.87331	0.757829		0.655043	0.791451
				1.00038	0.77049		1.25397	0.79117
				1.49271	0.750375		1.29935	0.790309
				0.669463	0.760886		0.649186	0.790271
				0.509648	0.783874		0.817588	0.78963
				0.444243	0.77211		0.911127	0.789511
				0.921548	0.762905		1.03171	0.788978
				0.889919	0.749586		0.524423	0.788973
				0.650166	0.75658		0.726907	0.78879
				0.625208	0.751916		0.764472	0.788105
				0.653097	0.772066		0.990149	0.787698
				0.701957	0.773399		1.25702	0.787521
				0.551638	0.75797		0.581964	0.785601
				0.659885	0.756245		1.11247	0.784589
				0.759459	0.755334		0.589571	0.784133
				0.927745	0.789694		0.643275	0.783815
				0.542327	0.746074		0.614941	0.783349
				1.01114	0.745201		0.693747	0.782714
				0.937302	0.745056		0.724275	0.782422
				0.920165	0.737391		0.718096	0.780986
				1.38658	0.778265		1.07463	0.78047
				1.00546	0.739226		0.465243	0.779194
				0.579772	0.745513		1.38059	0.778822
				0.821472	0.739564		0.808191	0.778246
				0.745926	0.760794		0.683578	0.77821
				0.686366	0.74704		0.649186	0.777894
				1.31203	0.828009		0.824567	0.776343
				0.538794	0.771557		1.21005	0.774934
				0.911127	0.788381		0.88057	0.773075
				0.586323	0.750782		0.988218	0.771684
				1.22521	0.764736		0.7785	0.771362
				0.69558	0.759939		0.598147	0.770766
				0.899878	0.739819		0.775222	0.770526
				1.5525	0.738177		0.687293	0.770454
				0.476064	0.741204		0.63631	0.770249
				1.1312	0.741067		1.43841	0.769546
				0.813686	0.732933		1.23092	0.769059
				1.46211	0.737372		0.896334	0.769011
				0.568685	0.792914		0.406843	0.768706
				1.26106	0.748391		0.718982	0.76819
				1.20478	0.7405		0.484021	0.767948
				0.80345	0.741547		0.486644	0.767208
				0.646237	0.77578		0.648204	0.766965
				0.599211	0.731508		0.745072	0.766551
				0.776863	0.733086		0.585236	0.766379
				0.687293	0.762565		0.448522	0.764974
				0.688219	0.817964		0.955465	0.764741
				0.724275	0.729589		1.17156	0.764383
				0.566442	0.738549		0.936623	0.761555
				0.626225	0.74162		0.485334	0.761536
				0.652121	0.768184		1.10501	0.76145
				0.892062	0.759671		0.509648	0.761279
				1.2656	0.761571		1.10501	0.76122
				0.422201	0.757476		0.708277	0.761191
				0.969356	0.725011		0.493142	0.759631
				0.635309	0.747718		1.14407	0.759313
				0.751877	0.7345		0.789059	0.758928
				0.840624	0.739822		0.868925	0.757665
				0.629267	0.729749		0.46933	0.756867
				1.20213	0.733601		0.437019	0.75665
				0.906925	0.722948		0.543499	0.754074
				0.906925	0.725299		1.12612	0.751629
				0.451352	0.774113		0.615975	0.751262
				0.835306	0.741755		0.559658	0.751146
				0.438474	0.743716		0.927745	0.750243
				0.584147	0.755929		0.958126	0.749935
				1.06272	0.737906		0.374241	0.749149
				1.0249	0.732401		0.962766	0.748908
				0.677028	0.759555		0.664691	0.74872
				0.60239	0.72987		0.933218	0.748463
				0.785825	0.752282		0.597082	0.748331
				1.27761	0.733469		1.61323	0.747819
				0.967384	0.732192		0.659885	0.747545
				0.676087	0.762172		0.886334	0.746567
				0.657952	0.74113		0.906223	0.743119
				0.634306	0.745225		0.534046	0.742781
				0.578673	0.723812		0.783391	0.740507
				0.651144	0.778818		0.400535	0.740153
				0.611827	0.742694		0.808978	0.739072
				0.548165	0.73071		0.419174	0.738549
				0.691909	0.754783		0.671362	0.737414
				1.01554	0.742813		1.03541	0.736563
				0.515856	0.743579		0.627241	0.733708
				0.541152	0.730509		0.733012	0.733666
				0.823021	0.739434		0.710072	0.732024
				0.624189	0.718952		0.722515	0.731129
				0.875494	0.719154		0.721634	0.730237
				0.706477	0.710742		0.639304	0.729615
				0.812903	0.71437		0.588491	0.729582
				0.572034	0.736338		1.22157	0.729054
				1.07344	0.728555		0.613905	0.728984
				0.668511	0.713746		0.857123	0.728238
				0.662773	0.711764		1.30473	0.727527
				0.649186	0.729489		0.70105	0.724194
				0.542327	0.777632		0.956131	0.723411
				0.652121	0.717936		0.680778	0.722143
				0.543499	0.755		0.763638	0.721836
				0.787444	0.723252		0.983051	0.720768
				0.553941	0.733448		0.493142	0.720432
				0.864518	0.703224		0.622145	0.719032
				0.670413	0.712168		0.979807	0.71839
				0.555089	0.706377		1.18829	0.718035
				0.580869	0.724398		0.785825	0.71792
				1.29739	0.70791		0.656984	0.715601
				1.10154	0.712548		0.788252	0.715589
				0.588491	0.737564		1.28902	0.715237
				0.957461	0.73329		0.617008	0.71431
				0.676087	0.749543		0.743361	0.713715
				0.57092	0.755087		0.994639	0.711701
				1.01617	0.728294		0.854147	0.710212
				0.706477	0.76835		0.87331	0.705929
				0.843647	0.70774		0.402121	0.705719
				0.973942	0.763506		0.634306	0.700488
				0.646237	0.717012		0.742504	0.69908
				0.934581	0.70814		1.00736	0.698826
				0.973288	0.706395		0.478731	0.69843
				0.894912	0.733844		1.01051	0.69718
				1.01303	0.734993		0.414593	0.696858
				0.886334	0.728684		0.924307	0.696547
				0.649186	0.743984		0.687293	0.693232
				0.788252	0.759944		0.656014	0.692902
				0.622145	0.766817		0.466609	0.689202
				1.02614	0.712293		0.543499	0.688091
				0.547002	0.762682		0.841381	0.68614
				0.625208	0.727537		0.752723	0.685496
				0.766966	0.697731		0.538794	0.682831
				0.930485	0.722407		0.449939	0.68085
				0.574255	0.71615		0.924307	0.680733
				0.841381	0.732938		0.788252	0.678831
				0.857123	0.701955		0.714541	0.67581
				0.75778	0.718344		0.434096	0.673786
				1.05671	0.735998		0.474725	0.67196
				0.727783	0.768706		0.451352	0.669462
				0.664691	0.713824		0.321142	0.667124
				0.603446	0.72111		0.611827	0.66491
				0.808978	0.730581		0.577571	0.660258
				0.692828	0.717654		0.812903	0.640528
				0.629267	0.700936		0.796287	0.639953
				0.793083	0.724166		0.612867	0.625912
				1.31736	0.704143		0.577571	0.614871
				0.835306	0.698244		0.73388	0.599236
				1.4125	0.768539		0.813686	0.575325
				0.495717	0.692892
				0.59065	0.73083
				0.739067	0.703022
				0.510895	0.682575
				0.988218	0.69498
				0.638308	0.68853
				0.503363	0.732385
				1.05369	0.690292
				0.793083	0.681385
				0.569804	0.696269
				0.872581	0.719859
				0.568685	0.692275
				0.451352	0.706005
				0.59065	0.685553
				1.0663	0.688288
				0.828418	0.719218
				0.860088	0.694088
				0.599211	0.735708
				0.645251	0.731566
				1.44371	0.697376
				0.716321	0.714684
				0.620095	0.733706
				0.524423	0.727607
				0.575363	0.717532
				0.703769	0.707107
				0.876221	0.681587
				0.553941	0.719144
				0.676087	0.700312
				0.952127	0.679073
				1.07404	0.722627
				0.678906	0.714548
				0.60239	0.677995
				0.944744	0.674244
				1.46733	0.690464
				0.703769	0.684598
				0.872581	0.686197
				0.711863	0.69796
				0.988218	0.671105
				0.461119	0.707107
				1.0669	0.670427
				0.550483	0.677181
				0.895623	0.684399
				0.89917	0.670609
				0.633301	0.705429
				0.656984	0.694914
				0.83378	0.687849
				0.748482	0.683441
				0.748482	0.696503
				0.485334	0.69051
				0.813686	0.686927
				0.854892	0.671493
				0.538794	0.681439
				0.674201	0.670961
				0.485334	0.695912
				1.4525	0.663317
				0.525636	0.665475
				1.39253	0.680898
				0.658919	0.671165
				0.625208	0.683056
				0.69832	0.730869
				0.687293	0.714856
				0.908328	0.694365
				0.726907	0.657832
				0.693747	0.679366
				0.807402	0.666089
				1.08583	0.655514
				0.526846	0.660964
				0.57092	0.710585
				0.789059	0.660468
				0.620095	0.656364
				0.780134	0.701624
				0.967384	0.678834
				0.52199	0.659514
				0.688219	0.667065
				1.27811	0.679468
				0.839108	0.648238
				0.652121	0.678274
				0.526846	0.759421
				0.784203	0.653495
				0.593875	0.731265
				0.867459	0.633206
				0.648204	0.781736
				0.639304	0.706557
				0.648204	0.658081
				0.526846	0.646239
				0.684509	0.64087
				0.530458	0.653809
				0.722515	0.657639
				0.684509	0.630063
				0.664691	0.62336
				0.764472	0.643921
				0.568685	0.663482
				0.80107	0.660007
				0.72953	0.630948
				0.650166	0.671174
				0.790671	0.645881
				0.966725	0.630568
				0.827649	0.710416
				0.786635	0.721734
				0.515856	0.643321
				0.545837	0.644122
				0.545837	0.699671
				0.656014	0.619048
				0.748482	0.63858
				0.565317	0.712809
				0.630278	0.669534
				0.801864	0.619938
				0.80107	0.631954
				0.525636	0.628129
				0.766135	0.684468
				0.547002	0.654853
				0.455563	0.623716
				0.600272	0.635835
				0.800275	0.624922
				0.491849	0.657877
				0.57092	0.643614
				0.816809	0.630533
				0.494431	0.671345
				0.9167	0.594884
				1.09749	0.586835
				0.626225	0.611381
				0.678906	0.625581
				0.416126	0.632456
				0.565317	0.650593
				0.353239	0.654177
				0.961443	0.579885
				0.624189	0.671314
				0.496999	0.55143
				0.495717	0.573892

## Sheet: Figure 4E
Figure 4E: Corrected g-ratio of individual axons at indicated time points
	8W		16W		26W				Kolmogorow-Smirnow test
	Control	iKO	Control	iKO	Control	iKO		8W	P value	0.0155
	0.865094	0.864138	0.823116	0.961814	0.878232	0.965868		16W	P value	<0,0001
	0.838241	0.851467	0.803026	0.925395	0.84175	0.956951		26W	P value	<0,0001
	0.831341	0.848945	0.817072	0.911867	0.833896	0.954417
	0.829208	0.853348	0.820285	0.890731	0.832565	0.948036
	0.818992	0.836905	0.805244	0.895131	0.832395	0.943215
	0.811868	0.833931	0.804023	0.881669	0.819892	0.934039
	0.808079	0.809818	0.805775	0.915702	0.818495	0.924897
	0.81352	0.838663	0.809493	0.874475	0.818285	0.924257
	0.816142	0.833914	0.794198	0.863419	0.817738	0.909124
	0.816068	0.808122	0.796853	0.933257	0.817335	0.907399
	0.830698	0.826213	0.789747	0.877981	0.814688	0.896966
	0.802414	0.815953	0.782596	0.881239	0.812947	0.896691
	0.808094	0.843841	0.794534	0.854045	0.804589	0.894083
	0.800506	0.810877	0.788562	0.879723	0.801367	0.893197
	0.802272	0.838482	0.78365	0.841165	0.797864	0.891782
	0.794372	0.818073	0.786359	0.84953	0.797115	0.889806
	0.801323	0.822241	0.78389	0.84989	0.794448	0.88473
	0.791802	0.804859	0.786169	0.883586	0.793644	0.883271
	0.799624	0.844809	0.794995	0.88101	0.792914	0.88116
	0.802901	0.812974	0.828245	0.846843	0.792797	0.879883
	0.794305	0.823453	0.783706	0.854973	0.792594	0.879833
	0.789666	0.807696	0.784639	0.875227	0.789581	0.878912
	0.794991	0.82609	0.776655	0.844018	0.788733	0.8788
	0.793589	0.808757	0.785093	0.867851	0.78843	0.878183
	0.799372	0.802664	0.775229	0.849822	0.787571	0.877207
	0.807644	0.796717	0.781084	0.822966	0.787245	0.875954
	0.795473	0.813187	0.780036	0.87876	0.787064	0.872763
	0.798655	0.811599	0.778458	0.833585	0.786749	0.870364
	0.786708	0.825687	0.774837	0.8232	0.785507	0.869809
	0.786038	0.808608	0.787401	0.888523	0.785216	0.869039
	0.792727	0.807335	0.810757	0.824283	0.784807	0.868139
	0.78307	0.826188	0.783458	0.821173	0.784001	0.86433
	0.79959	0.809217	0.776137	0.836353	0.783805	0.862631
	0.791149	0.832082	0.780643	0.811844	0.783115	0.859709
	0.792279	0.799872	0.775924	0.847402	0.783102	0.856681
	0.788886	0.851793	0.765692	0.81909	0.782375	0.853791
	0.788005	0.829657	0.762444	0.830161	0.782091	0.852483
	0.790569	0.820048	0.777778	0.820372	0.780625	0.852124
	0.789461	0.813647	0.782057	0.823695	0.777817	0.852004
	0.781346	0.789298	0.778611	0.847357	0.777714	0.841718
	0.783464	0.778123	0.795835	0.821521	0.776599	0.840168
	0.78285	0.81216	0.772971	0.807432	0.775388	0.838477
	0.781013	0.797063	0.763245	0.82728	0.775064	0.83666
	0.788116	0.776868	0.767901	0.808876	0.774597	0.836552
	0.791085	0.784606	0.770008	0.806811	0.773761	0.833464
	0.78305	0.797598	0.758608	0.807787	0.773099	0.833333
	0.774983	0.795742	0.777368	0.880395	0.770352	0.83205
	0.776739	0.804463	0.78109	0.826176	0.769984	0.829601
	0.774225	0.78669	0.784029	0.874843	0.769175	0.828916
	0.774082	0.790569	0.785467	0.857578	0.768875	0.828657
	0.781507	0.814334	0.764615	0.801191	0.76835	0.827885
	0.780419	0.82016	0.762713	0.822413	0.766725	0.82645
	0.797893	0.785833	0.784299	0.827788	0.766256	0.825538
	0.795693	0.770459	0.755653	0.82172	0.766251	0.82542
	0.770577	0.803022	0.761577	0.802067	0.766131	0.824832
	0.789314	0.818847	0.777755	0.817529	0.765995	0.822914
	0.77499	0.785136	0.76503	0.820496	0.765699	0.819629
	0.779604	0.798453	0.759108	0.786896	0.765518	0.81734
	0.772472	0.792283	0.778344	0.79032	0.765501	0.816177
	0.783021	0.776091	0.7711	0.807394	0.764818	0.815084
	0.767851	0.788548	0.763315	0.786459	0.764355	0.814767
	0.80132	0.818653	0.756189	0.811226	0.764303	0.814615
	0.775053	0.76154	0.751081	0.783008	0.764173	0.812325
	0.776363	0.8044	0.760269	0.792268	0.763975	0.811956
	0.767111	0.825878	0.802458	0.814799	0.763763	0.811209
	0.770774	0.817463	0.775999	0.784857	0.763263	0.811028
	0.769164	0.768	0.753073	0.813444	0.760739	0.810133
	0.771454	0.838488	0.767216	0.817158	0.760534	0.809826
	0.78607	0.798675	0.753514	0.784106	0.760319	0.809697
	0.7783	0.771811	0.758978	0.831032	0.760301	0.809571
	0.773241	0.793195	0.782795	0.794416	0.758105	0.809237
	0.781274	0.767828	0.778965	0.827737	0.757465	0.806934
	0.770471	0.765767	0.754326	0.82717	0.756866	0.806533
	0.772343	0.780885	0.754891	0.797542	0.756637	0.804706
	0.795069	0.795467	0.761595	0.803324	0.756323	0.801623
	0.767971	0.760407	0.788058	0.8044	0.755373	0.801339
	0.792347	0.761688	0.768829	0.839782	0.755349	0.80096
	0.761268	0.783508	0.772393	0.785596	0.755341	0.798829
	0.763092	0.793575	0.765145	0.774798	0.753551	0.798577
	0.783196	0.789975	0.755244	0.815658	0.753254	0.798178
	0.788196	0.774399	0.766431	0.807474	0.753063	0.797414
	0.768078	0.771916	0.753141	0.827671	0.75271	0.79732
	0.766667	0.763602	0.742427	0.777641	0.751809	0.79722
	0.759638	0.79653	0.7768	0.777789	0.751754	0.7972
	0.772187	0.799025	0.761793	0.793416	0.751361	0.797191
	0.772161	0.758643	0.759278	0.795745	0.750954	0.796971
	0.760099	0.770973	0.774965	0.828103	0.750886	0.796562
	0.784236	0.782794	0.764775	0.794011	0.750379	0.795746
	0.798195	0.758155	0.765641	0.795616	0.750238	0.79421
	0.764083	0.781452	0.746144	0.771445	0.75	0.79417
	0.767873	0.754753	0.7558	0.775554	0.74961	0.793206
	0.774811	0.762169	0.768792	0.769288	0.749548	0.792944
	0.755583	0.797337	0.752475	0.7693	0.749446	0.792594
	0.766693	0.764617	0.760239	0.786281	0.749391	0.791764
	0.769731	0.78998	0.750645	0.778613	0.747519	0.791732
	0.765296	0.782501	0.756885	0.828625	0.746186	0.79167
	0.764491	0.780376	0.759259	0.807653	0.746118	0.791451
	0.762825	0.757327	0.740419	0.799436	0.746095	0.79117
	0.772875	0.770854	0.756736	0.818837	0.745948	0.790309
	0.787119	0.752678	0.751677	0.776694	0.745709	0.790271
	0.770387	0.770578	0.779553	0.792758	0.745559	0.78963
	0.771905	0.803291	0.754092	0.797317	0.744024	0.789511
	0.758317	0.782559	0.780385	0.790442	0.74307	0.788978
	0.768453	0.756701	0.734557	0.803321	0.742576	0.788973
	0.753865	0.779546	0.741954	0.821162	0.742011	0.78879
	0.750218	0.764121	0.74605	0.773492	0.741741	0.788105
	0.760933	0.801015	0.755751	0.778671	0.741675	0.787698
	0.757324	0.757419	0.748444	0.777184	0.740902	0.787521
	0.755015	0.776528	0.740067	0.783601	0.740382	0.785601
	0.754151	0.777963	0.746264	0.76291	0.73973	0.784589
	0.761942	0.761195	0.756741	0.76789	0.739663	0.784133
	0.766662	0.774149	0.75219	0.78176	0.739245	0.783815
	0.756288	0.792578	0.736152	0.762202	0.738113	0.783349
	0.773287	0.768521	0.771145	0.811632	0.73809	0.782714
	0.752244	0.774597	0.750391	0.752977	0.737675	0.782422
	0.758997	0.741868	0.732804	0.754405	0.737391	0.780986
	0.761786	0.780544	0.74098	0.751407	0.736468	0.78047
	0.746401	0.767649	0.748539	0.801965	0.736193	0.779194
	0.755202	0.744283	0.73998	0.755929	0.734763	0.778822
	0.746211	0.760886	0.752286	0.777514	0.734653	0.778246
	0.773741	0.782586	0.745484	0.791908	0.734511	0.77821
	0.749475	0.746111	0.749287	0.781631	0.733876	0.777894
	0.804229	0.782917	0.741686	0.770752	0.733195	0.776343
	0.759269	0.766764	0.734878	0.778262	0.732442	0.774934
	0.753892	0.74554	0.752149	0.753999	0.731945	0.773075
	0.748317	0.745356	0.738203	0.769415	0.731925	0.771684
	0.767995	0.799631	0.737939	0.776635	0.731726	0.771362
	0.748755	0.809885	0.759314	0.755063	0.731581	0.770766
	0.771389	0.771924	0.746952	0.803638	0.731063	0.770526
	0.762565	0.77325	0.753669	0.793512	0.730953	0.770454
	0.747694	0.782624	0.751303	0.74503	0.730023	0.770249
	0.757033	0.8	0.736553	0.768585	0.729982	0.769546
	0.764853	0.772824	0.748394	0.792256	0.729923	0.769059
	0.754088	0.789809	0.739127	0.807817	0.729154	0.769011
	0.745233	0.747462	0.73917	0.777872	0.728959	0.768706
	0.750596	0.771603	0.737769	0.766456	0.72795	0.76819
	0.756494	0.756412	0.739709	0.78125	0.727832	0.767948
	0.747087	0.743919	0.738633	0.77868	0.727101	0.767208
	0.766851	0.74587	0.754235	0.825621	0.72676	0.766965
	0.746311	0.776776	0.74209	0.762715	0.726698	0.766551
	0.7512	0.783381	0.7467	0.792945	0.726526	0.766379
	0.733865	0.767782	0.780443	0.755036	0.724911	0.764974
	0.75644	0.770587	0.751707	0.775538	0.72435	0.764741
	0.740477	0.775468	0.731278	0.779343	0.723998	0.764383
	0.742307	0.775042	0.747114	0.778134	0.723815	0.761555
	0.745671	0.747868	0.756801	0.7511	0.723132	0.761536
	0.749015	0.779227	0.73694	0.830698	0.722974	0.76145
	0.772918	0.835968	0.735631	0.799343	0.722894	0.761279
	0.753875	0.783479	0.737994	0.790447	0.721891	0.76122
	0.743502	0.755068	0.736886	0.800585	0.721419	0.761191
	0.743203	0.760457	0.748552	0.766056	0.720408	0.759631
	0.745023	0.755697	0.734676	0.805189	0.720293	0.759313
	0.747064	0.748931	0.732092	0.774597	0.718944	0.758928
	0.778489	0.73934	0.754496	0.76967	0.71886	0.757665
	0.754566	0.768195	0.767948	0.773046	0.718161	0.756867
	0.738667	0.751282	0.756736	0.831501	0.718105	0.75665
	0.751018	0.779705	0.727796	0.763302	0.717741	0.754074
	0.768661	0.761683	0.729696	0.763578	0.717455	0.751629
	0.739484	0.782745	0.73592	0.789844	0.717265	0.751262
	0.737254	0.778679	0.747591	0.789963	0.716988	0.751146
	0.766274	0.760345	0.749847	0.759755	0.716663	0.750243
	0.738331	0.771814	0.743642	0.785717	0.716526	0.749935
	0.732478	0.744678	0.745998	0.747062	0.715216	0.749149
	0.742852	0.778183	0.745515	0.799628	0.714507	0.748908
	0.733937	0.761244	0.728753	0.747991	0.713578	0.74872
	0.749775	0.734313	0.736138	0.743864	0.713392	0.748463
	0.7397	0.755405	0.727084	0.758713	0.713012	0.748331
	0.73701	0.729507	0.726058	0.7706	0.71297	0.747819
	0.741368	0.779672	0.743128	0.791965	0.712704	0.747545
	0.764093	0.75665	0.751372	0.784292	0.711581	0.746567
	0.761536	0.743681	0.726736	0.79566	0.711303	0.743119
	0.730065	0.801965	0.72184	0.796154	0.711056	0.742781
	0.735647	0.733102	0.724569	0.77775	0.710492	0.740507
	0.734398	0.777171	0.746323	0.756486	0.710314	0.740153
	0.732357	0.762268	0.735342	0.785905	0.710133	0.739072
	0.754512	0.734122	0.726862	0.772954	0.710122	0.738549
	0.746203	0.77386	0.734275	0.744457	0.709469	0.737414
	0.732642	0.751469	0.742084	0.75411	0.708859	0.736563
	0.739152	0.746756	0.725531	0.73996	0.708805	0.733708
	0.736054	0.761507	0.72927	0.826681	0.708649	0.733666
	0.753523	0.750469	0.719985	0.727724	0.706775	0.732024
	0.741993	0.778369	0.735261	0.810366	0.70653	0.731129
	0.727839	0.750276	0.72349	0.780454	0.705351	0.730237
	0.743359	0.770675	0.731959	0.780939	0.704416	0.729615
	0.733086	0.755246	0.720597	0.751009	0.704398	0.729582
	0.744262	0.786656	0.732506	0.760463	0.704371	0.729054
	0.746552	0.77363	0.731485	0.77835	0.703809	0.728984
	0.729996	0.756383	0.73724	0.764154	0.703607	0.728238
	0.746598	0.76749	0.730015	0.771708	0.703547	0.727527
	0.740887	0.764282	0.744024	0.785226	0.703398	0.724194
	0.737769	0.72343	0.726682	0.783014	0.702559	0.723411
	0.747258	0.720901	0.732779	0.763619	0.701873	0.722143
	0.726402	0.757937	0.717487	0.782439	0.701833	0.721836
	0.754316	0.772292	0.720058	0.733367	0.701724	0.720768
	0.724938	0.768301	0.723098	0.7486	0.701311	0.720432
	0.725111	0.75536	0.716973	0.745654	0.70116	0.719032
	0.753825	0.749843	0.714701	0.769529	0.700685	0.71839
	0.730753	0.759016	0.73329	0.772962	0.699913	0.718035
	0.725545	0.729745	0.718844	0.774242	0.699881	0.71792
	0.734778	0.741057	0.726483	0.744558	0.699347	0.715601
	0.732473	0.779408	0.746737	0.765453	0.699263	0.715589
	0.747872	0.775805	0.718609	0.732318	0.698806	0.715237
	0.73057	0.727273	0.715767	0.784133	0.698667	0.71431
	0.747721	0.716698	0.744148	0.748989	0.698407	0.713715
	0.725415	0.74108	0.718963	0.750127	0.698297	0.711701
	0.738262	0.757496	0.709555	0.753434	0.697707	0.710212
	0.740589	0.738787	0.766503	0.810998	0.696957	0.705929
	0.728049	0.779813	0.725378	0.763782	0.696292	0.705719
	0.728919	0.725887	0.716905	0.769001	0.696212	0.700488
	0.748345	0.731396	0.709594	0.797461	0.696053	0.69908
	0.729155	0.746798	0.705907	0.735003	0.696034	0.698826
	0.732467	0.760455	0.740959	0.764284	0.695066	0.69843
	0.740995	0.747798	0.72031	0.771214	0.695056	0.69718
	0.757064	0.72052	0.726063	0.934082	0.694719	0.696858
	0.730156	0.735653	0.711051	0.764908	0.694285	0.696547
	0.733441	0.714545	0.73745	0.759999	0.694122	0.693232
	0.726802	0.72048	0.716728	0.823431	0.694073	0.692902
	0.744678	0.774298	0.737926	0.735935	0.693003	0.689202
	0.737384	0.782104	0.719659	0.761424	0.692804	0.688091
	0.734051	0.715173	0.721828	0.784813	0.692526	0.68614
	0.758621	0.711646	0.72225	0.726739	0.690977	0.685496
	0.725422	0.724243	0.742915	0.785296	0.690849	0.682831
	0.743421	0.754324	0.738028	0.731411	0.690307	0.68085
	0.722647	0.736822	0.772297	0.740891	0.690002	0.680733
	0.74396	0.710799	0.718224	0.729166	0.689357	0.678831
	0.749593	0.761295	0.738615	0.752862	0.688561	0.67581
	0.731039	0.770208	0.72706	0.736662	0.688287	0.673786
	0.737331	0.757427	0.725208	0.781615	0.687217	0.67196
	0.723364	0.746735	0.75137	0.829774	0.687161	0.669462
	0.715624	0.743392	0.710314	0.790569	0.687102	0.667124
	0.729543	0.7316	0.754967	0.784108	0.686984	0.66491
	0.71702	0.721044	0.722447	0.787113	0.686387	0.660258
	0.734622	0.746662	0.728063	0.758041	0.686048	0.640528
	0.718974	0.741846	0.710364	0.73508	0.685929	0.639953
	0.730076	0.727464	0.70177	0.733058	0.685913	0.625912
	0.725637	0.753974	0.705298	0.735324	0.684975	0.614871
	0.718614	0.758681	0.711104	0.765913	0.684673	0.599236
	0.735443	0.728068	0.710424	0.725194	0.684544	0.575325
	0.722636	0.748302	0.740959	0.739974	0.683602
	0.722082	0.727705	0.70827	0.727446	0.683213
	0.73956	0.730016	0.710262	0.762522	0.682865
	0.7353	0.745849	0.707765	0.722253	0.682575
	0.733402	0.728149	0.729479	0.744259	0.682212
	0.747958	0.716754	0.720458	0.777745	0.681994
	0.731668	0.746945	0.735695	0.713362	0.681875
	0.723464	0.752773	0.71271	0.745244	0.681051
	0.739709	0.742704	0.716908	0.768854	0.680108
	0.720814	0.733625	0.704954	0.715913	0.679674
	0.730469	0.737781	0.721543	0.748647	0.677972
	0.723532	0.739874	0.74972	0.730297	0.677726
	0.754136	0.751262	0.710234	0.777353	0.677091
	0.725319	0.739256	0.716599	0.713831	0.6769
	0.733799	0.710057	0.721037	0.757121	0.676893
	0.723581	0.732609	0.703704	0.7711	0.675855
	0.73839	0.717879	0.725521	0.705656	0.675841
	0.742868	0.712069	0.707674	0.789542	0.675508
	0.708537	0.738348	0.717476	0.747029	0.674857
	0.750169	0.733716	0.697696	0.780558	0.674706
	0.714259	0.766441	0.729226	0.762556	0.674428
	0.729687	0.730762	0.714441	0.756064	0.673896
	0.728466	0.714246	0.704676	0.779471	0.672927
	0.728808	0.743689	0.704465	0.750608	0.672439
	0.748331	0.728959	0.720996	0.734706	0.671771
	0.713573	0.73572	0.72236	0.741126	0.671573
	0.710436	0.707323	0.710157	0.717376	0.670542
	0.711104	0.744845	0.70425	0.754854	0.669888
	0.711637	0.761867	0.704403	0.707982	0.66981
	0.712159	0.733632	0.710285	0.717231	0.669381
	0.71163	0.745356	0.700289	0.867841	0.668929
	0.735396	0.766087	0.702572	0.740407	0.668363
	0.713451	0.728182	0.701032	0.75137	0.668204
	0.712858	0.703418	0.699961	0.745209	0.667963
	0.717986	0.736105	0.698224	0.763267	0.667908
	0.713831	0.702813	0.742564	0.725476	0.667287
	0.738802	0.714286	0.723339	0.740051	0.667226
	0.718549	0.751158	0.709437	0.787839	0.665655
	0.706581	0.713379	0.727578	0.747481	0.665561
	0.724462	0.724816	0.701081	0.761075	0.665263
	0.731069	0.729299	0.71185	0.737898	0.665116
	0.713906	0.72658	0.709817	0.763072	0.664444
	0.715678	0.703398	0.714629	0.707107	0.664288
	0.738048	0.718611	0.70247	0.727914	0.663747
	0.705048	0.733005	0.699357	0.743686	0.66309
	0.709492	0.727247	0.719294	0.755778	0.661968
	0.748331	0.719862	0.711617	0.748912	0.661673
	0.719595	0.736602	0.714824	0.743649	0.661015
	0.704317	0.720183	0.706356	0.761057	0.660546
	0.701481	0.713818	0.712786	0.704463	0.660486
	0.720781	0.747545	0.718421	0.758433	0.660432
	0.705377	0.708696	0.707107	0.744583	0.660262
	0.69976	0.765451	0.697415	0.762427	0.659019
	0.720445	0.706015	0.706119	0.750315	0.658993
	0.719639	0.715692	0.710576	0.698954	0.658612
	0.714534	0.729923	0.696009	0.730389	0.658129
	0.719895	0.735899	0.698277	0.708426	0.65787
	0.705036	0.712544	0.722215	0.793906	0.656997
	0.713807	0.703375	0.696311	0.717118	0.655722
	0.714461	0.749517	0.704142	0.716054	0.653801
	0.721444	0.699632	0.702919	0.698155	0.653773
	0.697462	0.713099	0.691201	0.721196	0.653359
	0.701189	0.726038	0.70979	0.70375	0.653082
	0.731768	0.715201	0.692374	0.723336	0.652071
	0.710201	0.708113	0.689487	0.749775	0.650761
	0.706412	0.731801	0.68684	0.735816	0.650255
	0.711401	0.758445	0.70169	0.694828	0.649985
	0.698944	0.691918	0.727539	0.684159	0.648353
	0.702596	0.686161	0.719991	0.726413	0.647043
	0.702728	0.685994	0.688842	0.74146	0.646748
	0.717331	0.73951	0.699379	0.71467	0.644991
	0.70354	0.710767	0.708796	0.708288	0.644767
	0.700849	0.70466	0.716173	0.740514	0.644619
	0.733976	0.695581	0.704355	0.710642	0.641841
	0.701118	0.711505	0.705843	0.7545	0.639625
	0.716407	0.686023	0.697486	0.721809	0.637197
	0.70167	0.688798	0.690841	0.723923	0.636663
	0.713074	0.694239	0.724896	0.702984	0.636557
	0.719941	0.746941	0.693413	0.727046	0.635489
	0.702018	0.730488	0.688723	0.733891	0.632227
	0.703235	0.698313	0.682958	0.704613	0.631708
	0.695985	0.684674	0.681288	0.682484	0.631309
	0.708157	0.706716	0.689416	0.782042	0.631081
	0.710063	0.73951	0.687047	0.752101	0.630928
	0.701594	0.719597	0.688026	0.700132	0.630722
	0.702524	0.756898	0.688918	0.735153	0.629724
	0.737135	0.706333	0.721412	0.729652	0.624867
	0.712188	0.701264	0.709842	0.737344	0.623398
	0.714606	0.725942	0.68092	0.684899	0.623045
	0.707681	0.69282	0.685941	0.784947	0.620931
	0.715235	0.704308	0.724553	0.726456	0.620798
	0.710253	0.712898	0.700813	0.742046	0.618956
	0.730931	0.720942	0.689828	0.699206	0.618853
	0.720496	0.716188	0.728821	0.747638	0.617565
	0.700729	0.702646	0.689419	0.704772	0.617391
	0.701671	0.745904	0.701768	0.690929	0.61599
	0.708269	0.714157	0.713705	0.68838	0.614944
	0.721336	0.718611	0.692699	0.690066	0.614446
	0.71322	0.715658	0.679951	0.695433	0.614271
	0.702515	0.752327	0.684781	0.691326	0.614212
	0.686572	0.694591	0.702617	0.736582	0.612864
	0.698016	0.733799	0.701352	0.744446	0.612372
	0.700221	0.727908	0.696514	0.794026	0.610456
	0.696969	0.694611	0.68073	0.702132	0.610123
	0.694411	0.724961	0.685819	0.690166	0.608895
	0.705747	0.705263	0.688155	0.725346	0.608725
	0.720735	0.706765	0.695608	0.741048	0.606914
	0.6786	0.673575	0.685358	0.693442	0.604551
	0.719526	0.720962	0.702718	0.702382	0.602896
	0.68311	0.683917	0.69252	0.757033	0.599662
	0.686014	0.700501	0.695452	0.738154	0.598525
	0.689568	0.720035	0.713188	0.703943	0.597876
	0.685398	0.713797	0.684973	0.664686	0.596261
	0.688046	0.683847	0.692643	0.721291	0.594959
	0.707684	0.713865	0.680722	0.66912	0.593171
	0.714688	0.715453	0.675869	0.696216	0.590973
	0.693533	0.69102	0.676235	0.691372	0.588305
	0.699025	0.725561	0.671863	0.696435	0.586588
	0.682375	0.746468	0.669957	0.667637	0.583122
	0.707107	0.711388	0.71621	0.885405	0.579704
	0.686083	0.707728	0.676086	0.73513	0.57829
	0.688723	0.700467	0.683774	0.764119	0.570817
	0.68188	0.681218	0.682412	0.720805	0.570402
	0.697131	0.718624	0.71632	0.786073	0.569097
	0.701514	0.761512	0.718811	0.744323	0.567775
	0.699544	0.708829	0.695471	0.715386	0.559402
	0.694365	0.722965	0.667605	0.721891	0.544265
	0.683511	0.734672	0.674683	0.721798	0.535707
	0.681827	0.6789	0.664168	0.717244	0.53158
	0.741423	0.731	0.666054	0.65879
	0.680251	0.679827	0.682163	0.746912
	0.698122	0.689454	0.688437	0.7298
	0.674875	0.666484	0.665896	0.696708
	0.670444	0.689962	0.700942	0.675063
	0.675433	0.659626	0.671059	0.681115
	0.69666	0.713506	0.707883	0.778466
	0.67644	0.710705	0.685226	0.726176
	0.684356	0.684833	0.720332	0.689074
	0.692425	0.731228	0.738102	0.706477
	0.678041	0.67095	0.669367	0.707811
	0.717201	0.713392	0.683356	0.675191
	0.670582	0.711805	0.691319	0.652388
	0.677966	0.684195	0.701584	0.665719
	0.696753	0.667212	0.68273	0.725381
	0.677575	0.682575	0.664838	0.720668
	0.698022	0.678295	0.675033	0.703782
	0.691837	0.654654	0.686785	0.729546
	0.689369	0.716556	0.679044	0.704952
	0.679975	0.690539	0.678078	0.662985
	0.704698	0.757294	0.665834	0.95203
	0.668484	0.663303	0.72381	0.752958
	0.69857	0.716341	0.678064	0.687254
	0.672147	0.681953	0.667764	0.663394
	0.661041	0.681355	0.672334	0.688012
	0.693487	0.692149	0.70655	0.658281
	0.68015	0.706229	0.666803	0.642233
	0.690749	0.651732	0.658554	0.715296
	0.670104	0.707938	0.668646	0.650701
	0.681037	0.690917	0.660363	0.686055
	0.691372	0.68544	0.654091	0.669939
	0.699273	0.71437	0.666333	0.75069
	0.67337	0.6895	0.669182	0.718356
	0.667107	0.675664	0.656664	0.669939
	0.677526	0.65192	0.655246	0.656532
	0.681427	0.681454	0.657086	0.645497
	0.662485	0.671211	0.661344	0.680908
	0.663906	0.666667	0.671197	0.66626
	0.65987	0.677543	0.663214	0.670671
	0.667935	0.65168	0.649188	0.651248
	0.713348	0.682585	0.679869	0.714728
	0.673573	0.707107	0.676679	0.638172
	0.659254	0.708949	0.651755	0.658786
	0.6771	0.6742	0.65164	0.683204
	0.676465	0.69965	0.6632	0.714354
	0.676903	0.691677	0.683422	0.701584
	0.659526	0.684678	0.666273	0.693125
	0.661396	0.688774	0.677199	0.629534
	0.682434	0.673319	0.698344	0.633109
	0.699544	0.732828	0.680373	0.737714
	0.656002	0.659415	0.671905	0.648814
	0.652704	0.674934	0.646778	0.648717
	0.659545	0.669078	0.646518	0.683511
	0.670747	0.722146	0.655673	0.727084
	0.665569	0.67981	0.659052	0.697828
	0.653734	0.664335	0.650732	0.629797
	0.676822	0.672568	0.647046	0.6245
	0.680458	0.64236	0.647613	0.7502
	0.651129	0.681718	0.667175	0.660388
	0.658183	0.660511	0.658905	0.636895
	0.660087	0.659118	0.682404	0.684917
	0.653785	0.718494	0.65955	0.650085
	0.64213	0.668209	0.640297	0.714852
	0.646409	0.677207	0.671195	0.639971
	0.660225	0.664939	0.655029	0.651259
	0.643921	0.676246	0.664518	0.717099
	0.689339	0.720347	0.673337	0.735598
	0.64087	0.667572	0.646381	0.873305
	0.652122	0.739663	0.644967	0.621619
	0.664219	0.664037	0.663458	0.63493
	0.645547	0.650018	0.675842	0.639281
	0.639029	0.662136	0.663526	0.765475
	0.669997	0.647803	0.640196	0.626874
	0.63496	0.667412	0.660844	0.740683
	0.631197	0.650444	0.651452	0.696932
	0.653812	0.709575	0.653504	0.648832
	0.645882	0.64201	0.675616	0.717658
	0.648038	0.66788	0.650741	0.92446
	0.630613	0.654654	0.698738	0.612803
	0.64361	0.645096	0.653307	0.608341
	0.642509	0.656936	0.638903	0.639602
	0.641568	0.631842	0.636068	0.694071
	0.641573	0.641745	0.655061	0.71624
	0.648219	0.631475	0.68336	0.59007
	0.634447	0.672673	0.631586	0.640354
	0.631454	0.637135	0.637989	0.640883
	0.67832	0.685773	0.634464	0.576586
	0.637135	0.65183	0.639047	0.679702
	0.660182	0.706639	0.633723	0.589141
	0.654023	0.639992	0.647101	0.608349
	0.633157	0.662589	0.642843	0.603289
	0.61953	0.658515	0.693565	0.606467
	0.66458	0.636986	0.636157	0.60056
	0.633213	0.65317	0.663441	0.575176
	0.620669	0.637713	0.650506	0.641627
	0.629979	0.635859	0.640364	0.563771
	0.623338	0.657478	0.635866	0.614081
	0.622665	0.638149	0.641159	0.711628
	0.590085	0.737564	0.693948	0.5547
	0.648104	0.640461	0.662953	0.741121
	0.614798	0.660402	0.631762	0.540674
	0.591226	0.686787	0.632926	0.557436
	0.59452	0.646679	0.674459	0.616552
	0.601688	0.653231	0.647767	0.662737
	0.59495	0.637719	0.623164	0.515805
	0.603727	0.679108	0.659938
	0.597807	0.70409	0.64291
	0.61611	0.642889	0.629852
	0.593771	0.703941	0.641738
	0.558786	0.644239	0.630604
	0.546984	0.689938	0.633522
		0.633815	0.629204
		0.685763	0.636776
		0.625881	0.628673
		0.628457	0.66601
		0.618236	0.615706
		0.674464	0.622999
		0.629637	0.614636
		0.632456	0.633991
		0.611526	0.626452
		0.621078	0.647884
		0.626431	0.648438
		0.614229	0.64237
		0.656532	0.612543
		0.613553	0.625901
		0.636037	0.727013
		0.605856	0.655872
		0.624364	0.612222
		0.646106	0.616817
		0.619051	0.624052
		0.627347	0.609922
		0.636437	0.628238
		0.657047	0.619158
		0.648864	0.616208
		0.600274	0.617792
		0.542132	0.616341
		0.695191	0.626374
		0.673553	0.643336
		0.615882	0.637821
			0.662506
			0.61674
			0.603823
			0.624433
			0.615981
			0.623265
			0.620223
			0.614553
			0.59821
			0.612991
			0.620097
			0.591638
			0.604534
			0.604218
			0.603964
			0.589015
			0.609094
			0.609051
			0.59651
			0.596205
			0.61516
			0.621198
			0.57807
			0.616413
			0.585889
			0.667708
			0.619338
			0.61936
			0.595421
			0.569005
			0.603826
			0.588348
			0.569007
			0.565626
			0.567802
			0.596309
			0.5975
			0.578955
			0.631925
			0.567058
			0.574899
			0.60052
			0.600973
			0.580585
			0.564018
			0.556973
			0.58736
			0.56828
			0.541847
			0.555626
			0.557331
			0.51957
			0.527046
			0.590846
			0.512599
			0.5547
			0.454703
