# Supplementary material for: White matter integrity in mice requires continuous myelin synthesis at the inner tongue
Source: Nat Commun. 2022 Mar 4;13:1163. doi: 10.1038/s41467-022-28720-y (PMC8897471; doi:10.1038/s41467-022-28720-y)
Supplement: Supplementary file 10 — Source Data [file 41467_2022_28720_MOESM10_ESM.zip › Source data Figure 5.xlsx]

## Sheet: Fig 5B
Fig 5B: % Myelin coverage: average per animal determined on FIB-SEM stacks
									16 weeks pti			26 weeks pti
		16W			26W				Unpaired t test			Unpaired t test
		Control	iKO		Control	iKO			P value	0.027		P value	0.0003
		98.05	70.06		93.4116	44.4792			P value summary	*		P value summary	***
		93.9	55.69		91.9344	29.4539			Significantly different (P < 0.05)?	Yes		Significantly different (P < 0.05)?	Yes
		96.37	82.47		99.0177	34.6222			One- or two-tailed P value?	Two-tailed		One- or two-tailed P value?	Two-tailed
									t, df	t=3,410, df=4		t, df	t=11,94, df=4
Unpaired two-tailed t-test			P-Value control vs iKO
		16W	0.027						How big is the difference?			How big is the difference?
		26W	0.0003						Mean of controls	96.11		Mean of controls	94.79
									Mean of iKO	69.41		Mean of iKO	36.19
									Difference between means (iKO- control) ± SEM	-26,70 ± 7,831		Difference between means (iKO - control) ± SEM	-58,60 ± 4,907
									95% confidence interval	-48,44 to -4,958		95% confidence interval	-72,23 to -44,98
									R squared (eta squared)	0.744		R squared (eta squared)	0.9727
									F test to compare variances			F test to compare variances
									F, DFn, Dfd	41,22, 2, 2		F, DFn, Dfd	4,173, 2, 2
									P value	0.0474		P value	0.3866
									P value summary	*		P value summary	ns
									Significantly different (P < 0.05)?	Yes		Significantly different (P < 0.05)?	No
									Data analyzed			Data analyzed
									Sample size, controls	3		Sample size, controls	3
									Sample size, iKO	3		Sample size, iKO	3

## Sheet: Fig 5C
Fig 5C
Myelinated Axons per µm² average per animal
Simple linear regression					Control				iKO
	Control	iKO		0W	0.970484	0.977568	1.05195		1.13253	0.832635	1.07255
Slope	5.171e-09	-0.04604		8W	0.875	0.796875	1.15625		1	1.04688	1.14062
Y-intercept	1	1.375		16W	0.877193	0.824561	1.05263		0.561404	0.54386	0.508772
X-intercept	-193396117	29.87		26W	0.806723	0.806723	1.34454		0.302521	0.201681	0.184874
1/slope	193396122	-21.72		40W	1.13464	1.02081	0.844553		0.237748	0.168253	0.223118
				52W	1.03125	0.820313	1.14844		0.398438	0.328125	0.1875
