# Supplementary material for: White matter integrity in mice requires continuous myelin synthesis at the inner tongue
Source: Nat Commun. 2022 Mar 4;13:1163. doi: 10.1038/s41467-022-28720-y (PMC8897471; doi:10.1038/s41467-022-28720-y)
Supplement: Supplementary file 10 — Source Data [file 41467_2022_28720_MOESM10_ESM.zip › Source data Figure 6.xlsx]

## Sheet: Fig 6C
Figure 6C
Average of healthy nodes per 1.000.000 µm2 (=mm²)
16W pti									40W pti
				Normalized to control								Normalized to control
Control	iKO		Average CTRL	Control	iKO				Control	iKO		Average	Control	iKO
13386.4	8150.75		13860.8	0.965772	0.588044				10887.7	180.215		9476.89	1.14887	0.019016
13632.4	7381.16			0.983525	0.532521				7363.27	3714.98			0.77697	0.392004
16733.5	11872.3			1.20725	0.856538				10190.1	569.658			1.07525	0.06011
11690.9	9940.62			0.843448	0.717176				9466.57				0.99891
Average									Average
Control	iKO								Control	iKO
13860.8	9336.2								9476.89	1488.29
Unpaired two-tailed t-test	0.0206903							Unpaired two-tailed t-test		0.0051
