# Supplementary material for: White matter integrity in mice requires continuous myelin synthesis at the inner tongue
Source: Nat Commun. 2022 Mar 4;13:1163. doi: 10.1038/s41467-022-28720-y (PMC8897471; doi:10.1038/s41467-022-28720-y)
Supplement: Supplementary file 10 — Source Data [file 41467_2022_28720_MOESM10_ESM.zip › Source data Figure 7.xlsx]

## Sheet: Fig 7C
Fig 7C
Myelinoid bodies per µm axonal length - average per animal									16 weeks pti:				26 weeks pti
		16W			26W				Unpaired t test				Unpaired t test
		Control	iKO		Control	iKO			P value	0.0097			P value	0.1838
		0.583622	4.65031		1.02442	2.36052			P value summary	**			P value summary	ns
		1.34632	4.33819		0.673559	4.07162			Significantly different (P < 0.05)?	Yes			Significantly different (P < 0.05)?	No
		1.07006	2.75683		1.88709	1.35142			One- or two-tailed P value?	Two-tailed			One- or two-tailed P value?	Two-tailed
									t, df	t=4,649, df=4			t, df	t=1,605, df=4
Unpaired two-tailed t-test			P-Value control vs iKO
		16W	0.0097						How big is the difference?				How big is the difference?
		26W	0.1838						Mean of controls	1			Mean of controls	1.195
									Mean of iKO	3.915			Mean of iKO	2.595
									Difference between means (B - A) ± SEM	2,915 ± 0,6271			Difference between means (D - C) ± SEM	1,399 ± 0,8720
									95% confidence interval	1,174 to 4,656			95% confidence interval	-1,021 to 3,820
									R squared (eta squared)	0.8438			R squared (eta squared)	0.3917
									F test to compare variances				F test to compare variances
									F, DFn, Dfd	6,911, 2, 2			F, DFn, Dfd	4,849, 2, 2
									P value	0.2528			P value	0.342
									P value summary	ns			P value summary	ns
									Significantly different (P < 0.05)?	No			Significantly different (P < 0.05)?	No
									Data analyzed				Data analyzed
									Sample size, controls	3			Sample size, controls	3
									Sample size, iKO	3			Sample size, iKO	3
