# Supplementary material for: White matter integrity in mice requires continuous myelin synthesis at the inner tongue
Source: Nat Commun. 2022 Mar 4;13:1163. doi: 10.1038/s41467-022-28720-y (PMC8897471; doi:10.1038/s41467-022-28720-y)
Supplement: Supplementary file 10 — Source Data [file 41467_2022_28720_MOESM10_ESM.zip › Source data Suppl Figure 1.xlsx]

## Sheet: Suppl Fig 1A
Supplementary Figure 1A
Relative mRNA expression in brain lysate
Normalized to housekeepers Rps13 and Ppia
		Control				iKO							Unpaired two-tailed t-test
Plp	8W	0.79739	0.808581	0.947597	1.07425	1.0258	0.900276	0.934236	1.13969		Plp	8W	0.314828
	16W	0.854682	0.902363	1.07973	0.985956	0.879292	1.11	0.900654	1.142			16W	0.561124
	26W	0.718404	1.04685	1.00383	1.13855	1.00185	0.961627	0.945111	1.09142			26W	0.82307
Mag	8W	1.01969	0.973128	1.17391	1.56486	1.05499	0.952228	0.905522	1.08726		Mag	8W	0.27139
	16W	1.42634	0.8892	1.16392	1.03273	0.968705	1.17039	0.874724	0.900336			16W	0.311422
	26W	1.13193	1.27717	1.15043	1.15089	0.933857	0.855402	0.905066	1.30568			26W	0.184205
Mog	8W	0.943171	0.949438	1.16888	1.32839	1.05683	1.04158	0.875039	1.02655		Mog	8W	0.392244
	16W		1.04011	0.917962	0.829727	0.952235	1.14044	0.994078	1.12544			16W	0.181289
	26W	1.02642	1.25771	1.15317	1.21946	0.963187	0.962632	0.973238	1.10094			26W	0.0412317
Cnp	8W	0.869305	0.847638	0.986579	1.13121	0.938432	0.833062	0.826986	1.40152		Cnp	8W	0.797037
	16W	1.01582	0.890084	0.935919	0.836383	0.944056	1.1654	0.875056	1.3531			16W	0.231192
	26W	1.03944	1.16398	0.942058	1.1013	0.960209	0.906774	0.895217	1.2378			26W	0.538907
Golli	8W	0.973769	0.909493	1.01174	1.05351	0.954105	0.982591	0.969762	1.09354		Golli	8W	0.779989
	16W	1.01671	1.00925	0.953324	0.907227	0.894882	1.01781	0.959033	1.25848			16W	0.509707
	26W	0.809291	0.884696	0.778813	0.937131	1.02881	1.11011	0.874067	0.987004			26W	0.0554181

## Sheet: Suppl Fig 1D
Supplementary Figure 1D
Relative protein abundance in brain lysate
										Multiple t-tests of brain lysate
	Control				iKO
MAG										MAG	P value
8W pti	1.22261	0.904778	0.872612		0.701485	0.925089	1.03784			8W pti	0.494947
16W pti	0.869775	0.893654	1.23657		0.758866	0.736613	0.830444			16W pti	0.138879
26W pti	0.794986	1.031	1.17402		0.602841	0.56559	0.740002			26W pti	0.0412078
40W pti	0.992622	1.40097	0.731885	0.874521	0.336082	0.516303	0.431907	0.589726		40W pti	0.0135842
52W pti	1.12992	1.24947	0.673478	0.947138	0.640828	1.41507	1.29122	1.16983		52W pti	0.563537
MBP										MBP	P value
8W pti	0.987764	0.961068	1.05117		0.608676	0.631813	0.630701			8W pti	0.000171519
16W pti	1.21111	0.994436	0.794451		0.613891	0.38845	0.251142			16W pti	0.0220701
26W pti	0.946537	1.06454	0.98892		0.208772	0.180585	0.390363			26W pti	0.00056891
40W pti	1.55368	1.01195	0.766212	0.668166	0.252371	0.215928	0.351265	0.341679		40W pti	0.0123551
52W pti	0.924775	1.09599	0.825852	1.15338	0.855311	0.60832	1.12914	0.992296		52W pti	0.469521
MOG										MOG	P value
8W pti	1.02901	0.846263	1.12473		0.738993	0.6902	0.510545			8W pti	0.0300435
16W pti	0.778524	1.10959	1.11189		0.802042	0.718878	0.689133			16W pti	0.085324
26W pti	0.792895	1.15287	1.05424		0.56443	0.828313	0.657811			26W pti	0.0749836
40W pti	1.16735	0.953852	0.954615	0.924184	0.519846	0.630622	0.911664	0.875081		40W pti	0.0526364
52W pti	1.22134	1.06345	0.576458	1.13876	0.912272	0.695537	1.61832	0.389686		52W pti	0.758623
PLP										PLP	P value
8W pti	1.15053	0.909924	0.939548		0.722474	0.746205	0.79693			8W pti	0.0360834
16W pti	0.936769	1.20969	0.853545		0.594182	0.606129	0.616885			16W pti	0.021604
26W pti	0.908843	1.08905	1.00211		0.663172	0.612477	0.879563			26W pti	0.0440206
40W pti	0.974243	0.76198	1.02417	1.2396	0.774222	0.876981	1.2048	0.964763		40W pti	0.750074
52W pti	1.4704	0.995225	0.651507	0.882872	0.643255	0.625486	1.02748	1.2903		52W pti	0.676239
