# Supplementary material for: White matter integrity in mice requires continuous myelin synthesis at the inner tongue
Source: Nat Commun. 2022 Mar 4;13:1163. doi: 10.1038/s41467-022-28720-y (PMC8897471; doi:10.1038/s41467-022-28720-y)
Supplement: Supplementary file 10 — Source Data [file 41467_2022_28720_MOESM10_ESM.zip › Source data Suppl Figure 2.xlsx]

## Sheet: Suppl Fig 2C
Supplementary Figure 2C
Protein yield of lysate and purified myelin [µg/µl]
	Brain lysate			Unpaired two-tailed t-test
26W	Control	iKO		P-value	0.6983
	3.634	2.83935
	3.5815	3.3245
	3.411	4.02448
	Purified myelin			Unpaired two-tailed t-test
26W	Control	iKO		P-value	0.0315
	8.70667	7.80133
	10.4413	3.4825
	10.824	4.4505
