# Supplementary material for: White matter integrity in mice requires continuous myelin synthesis at the inner tongue
Source: Nat Commun. 2022 Mar 4;13:1163. doi: 10.1038/s41467-022-28720-y (PMC8897471; doi:10.1038/s41467-022-28720-y)
Supplement: Supplementary file 10 — Source Data [file 41467_2022_28720_MOESM10_ESM.zip › Source data Suppl Figure 3.xlsx]

## Sheet: Fig S3A
Supplementary Figure 3A
Olig2 positive cells per mm² fimbria
Control	1173.8	1195.2	1377.4	1232.3
iKO	1864.29	1674.21	1411.38	1577.69
Unpaired two-tailed t-test
p-value	0.0183341

## Sheet: Fig S3B
Supplementary Figure 3B
PDGFRA positive cells per mm² fimbria
Control	37.0717	29.2316	33.5649	31.7322
iKO	73.8208	82.792	35.6212	72.2169
Unpaired two-tailed t-test
p-value	0.0481054

## Sheet: Fig S3C
Supplementary Figure 3C
Fimbria area [mm²]
Control	0.550098	0.574487	0.467637	0.486082
iKO	0.38904	0.495887	0.50196	0.423605
Unpaired two-tailed t-test
p-value	0.125535

## Sheet: Fig S3D
Supplemetary Figure 3D
CAII positive cells as percent of control
	Control					iKO
26W	91.0802	104.738	96.7362	107.446		121.012	109.706	113.103
40W	104.956	88.641	93.2288	113.174		160.197	121.653	110.177	142.361
52W	94.2853	119.766	109.007	76.9412		142.675	116.539	123.707	135.452	129.373
Unpaired two-tailed t-tests
p-value	26W	0.0337937
	40W	0.0482222
	52W	0.0425531

## Sheet: Fig S3E
Supplementary Figure 3E
[%] Olig2+EDU double positive cells of all Olig2 positive cells counted
Control	0.385868	0.783285	0.733706	0.500835
iKO	2.08741	3.02898	1.36978	1.25694
Unpaired two-tailed t-test
p-value	0.0432938

## Sheet: FigS3F
Supplementary Figure 3F
[%] PDGFRA+EDU double positive cells of all PDGFRA positive cells counted
Control	4.36508	3.54809	0	2.8
iKO	7.22581	13.6157	6.2963
Unpaired two-tailed t-test
p-value	0.0355

## Sheet: FigS3G
Supplementary Figure 3G
[%] CAII+EDU double positive cells of all CAII positive cells counted
Control	0.164903	0.035261	0.226741	0.259966
iKO	1.04461	0.997617	0.321754	0.17709
Unpaired two-tailed t-test
p-value	0.12951
