# Supplementary material for: White matter integrity in mice requires continuous myelin synthesis at the inner tongue
Source: Nat Commun. 2022 Mar 4;13:1163. doi: 10.1038/s41467-022-28720-y (PMC8897471; doi:10.1038/s41467-022-28720-y)
Supplement: Supplementary file 10 — Source Data [file 41467_2022_28720_MOESM10_ESM.zip › Source data Suppl Figure 4.xlsx]

## Sheet: Fig S4B
Supplementary Figure 4B
TUNEL positive cells in fimbria/area [mm²]
	Control					iKO
40W pti	7.9915	7.8397	18.899			6.85411	8.29621	7.58794	8.54693
52W pti	4.22	6.03	9.53	34.4		39.306	32.525	9.7613	22.557
Unpaired two-tailed t-test
P-value
40W pti	0.41301
52W pti	0.238187

## Sheet: Fig S4C
Supplementary Figure 4C
Relative mRNA abundance in corpus callosum normalized to Rps13 and Rplp0
				Plp	Olig2	Mbp	CA2	PDGFRA
Average Delta CT			40W pti Ctrl	9.175	14.465	11.5783	12.2617	14.2483
				7.265	14.165	12.0117	11.3717	13.9917
				6.93	14.8133	11.81	11.53	14.0067
				7.78333	15.27	12.48	12.0533	13.75
				7.78833	14.6783	11.97	11.8042	13.9992
			40W pti iKO	6.90667	14.8133	12.99	11.24	14.0467
				7.19333	14.7267	13.15	11.43	13.77
				7.10667	14.5067	13.0833	11.2067	13.8933
				7.66667	15.0733	14.0533	11.7567	13.8167
			52W Ctrl	7.91333	14.92	11.8267	13.14	13.9533
				7.545	14.965	12.035	11.6117	14.1017
				7.09167	14.475	10.7083	11.235	13.905
				7.83667	15.1	12.59	12.0067	13.7367
				7.20167	14.7683	12.325	11.8317	13.8783
				7.41875	14.8271	11.9146	11.6713	13.9054
			52W pti iKO	6.5275	14.1675	12.4975	10.5175	13.3625
				6.975	14.5483	12.245	11.1517	13.625
				7.82667	15.8367	14.0733	11.5733	13.5267
				6.95167	14.175	13.0783	10.8083	13.5283
				7.11333	16.1033	13.2133	11.26	13.7533
				Plp	Olig2	Mbp	CA2	PDGFRA
Expression			40W pti Ctrl	0.382447	1.15936	1.31191	0.728247	0.841382
				1.43727	1.42734	0.971532	1.34957	1.00521
				1.81294	0.91067	1.11729	1.2093	0.994815
				1.00347	0.663576	0.702222	0.841382	1.18852
			40W pti iKO	1.8425	0.91067	0.493116	1.47853	0.967612
				1.51047	0.967053	0.441351	1.29609	1.17216
				1.60399	1.12636	0.462225	1.51309	1.07612
				1.08799	0.760489	0.235969	1.03347	1.13485
			52W pti Ctrl	0.709767	0.937625	1.06283	0.361295	0.967332
				0.91621	0.908831	0.919922	1.04216	0.872816
				1.25447	1.2764	2.30737	1.35308	1.00029
				0.748505	0.827645	0.626151	0.792555	1.12408
				1.16238	1.04156	0.752406	0.894767	1.01895
			52W pti iKO	1.85478	1.57963	0.667613	2.22491	1.45691
				1.36014	1.21314	0.795307	1.43354	1.21455
				0.753711	0.49669	0.22395	1.07023	1.30021
				1.38231	1.57144	0.446351	1.81871	1.29871
				1.23578	0.412867	0.406478	1.32984	1.11117
				Plp	Olig2	Mbp	CA2	PDGFRA
Average Expression data			40W pti Ctrl	1.15903	1.04024	1.02574	1.03212	1.00748
			40W pti iKO	1.51124	0.941143	0.408165	1.3303	1.08768
			Unpaired two-tailed t-test, p-values	0.315041	0.714358	0.00500277	0.158297	0.359473
			52W pti Ctrl	0.958267	0.998413	1.13374	0.888773	0.996694
			52W pti iKO	1.31734	1.05475	0.50794	1.57545	1.27631
			Unpaired two-tailed t-test, p-values	0.139607	0.786944	0.0383328	0.0402607	0.0035443
