# Supplementary material for: White matter integrity in mice requires continuous myelin synthesis at the inner tongue
Source: Nat Commun. 2022 Mar 4;13:1163. doi: 10.1038/s41467-022-28720-y (PMC8897471; doi:10.1038/s41467-022-28720-y)
Supplement: Supplementary file 10 — Source Data [file 41467_2022_28720_MOESM10_ESM.zip › Source data Suppl Figure 5.xlsx]

## Sheet: Legend ia 8W vs 40W
Interaction analysis of iKO/control ratios between start (8W pti) and end (40W pti) point of the experiment
Interaction analysis using the limma software package revealed proteins of which the iKO/control ratio is significantly changed in the late stage of the pathology. Only proteins with a q-value < 0.05 and a log2 fold-change of > 0.58 (corresponds to a regulation factor of 1.5 at linear scale) were considered. As an additional stringency filter regarding data density, 6 out of 8 abundance values we…
Column descriptions
A	gene name	Gene name as extracted from description (column B)
B	description	Protein description as parsed from source database (UniprotKB/SwissProt mouse, release 2018-11)
C	IEP	Calculated isoelectric point
D	mw	Calculated molecular weight (Da)
E	max score	Maximum identification score provided by PLGS database searching
F	accession	Database accession number as parsed from source database
G	reported peptides	Number of peptides after ISOQuant processing
H	sequence coverage	Sequence coverage of the protein
I	FDR level	FDR rate at protein level
J	entry	Protein entry as parsed from source database
K-BF	Control_8W pti 1 to iKO_40W pti 8	Relative protein abundance in ppm for each replicate
BG	logFC iKO/Control 8W vs iKO/Control 40W	"log2" of fold change as calculated with the R data analysis pipeline (see Materials & Methods for details)
BH	minuslog10q.mod	"-log10" of q-value
BI	q.mod	q-value as calculated with the R data analysis pipeline (see Materials & Methods for details)

## Sheet: Stat IA 8W vs 40W
gene.name	description	IEP	mw	max.score	accession	reported.peptides	sequence.coverage	FDR.level	entry	Control_8W.pti.1	Control_8W.pti.2	Control_8W.pti.3	Control_8W.pti.4	Control_8W.pti.5	Control_8W.pti.6	Control_8W.pti.7	Control_8W.pti.8	Control_40W.pti.1	Control_40W.pti.2	Control_40W.pti.3	Control_40W.pti.4	Control_40W.pti.5	Control_40W.pti.6	Control_40W.pti.7	Control_40W.pti.8	iKO_8W.pti.1	iKO_8W.pti.2	iKO_8W.pti.3	iKO_8W.pti.4	iKO_8W.pti.5	iKO_8W.pti.6	iKO_8W.pti.7	iKO_8W.pti.8	iKO_40W.pti.1	iKO_40W.pti.2	iKO_40W.pti.3	iKO_40W.pti.4	iKO_40W.pti.5	iKO_40W.pti.6	iKO_40W.pti.7	iKO_40W.pti.8	logFC	minuslog10q.mod	q.mod
Tuba8	Tubulin alpha-8 chain OS=Mus musculus OX=10090 GN=Tuba8 PE=1 SV=1	4.8	50735.9	33302.5	Q9JJZ2	17	49	0	TBA8_MOUSE	1942.59	2112.01	1698.65	1970.89	1770.79	3034.02	1988.28	2478.9	3186.64	2914.1	2703.96	3044.43	2178.49	2779.16	2529.9	2586.24	239.26	282.43	292.58	300.11	251.41	257.58	304.95	261.29	2243.19	4047.24	3062.56	2057.59	2685.74	2461.08	2872.95	2413.06	2.91175	20.7433	1.8059e-21
Pygl	Glycogen phosphorylase_ liver form OS=Mus musculus OX=10090 GN=Pygl PE=1 SV=4	6.68	97919.5	514.14	Q9ET01	11	17.18	0.0014	PYGL_MOUSE	64.02	59.36	63.34	68.08	73.31	55.46	63.27	69.48	498.39	474.42	714.46	615.87	519.48	561.29	493.2	1086.35	72.69	83.51	67.05	63.51	63.62	73.23	68.36	64.47	126.58	124.2	136.03	143.91	104.93	130.99	127.47	131.87	-2.33251	16.2385	5.77483e-17
Ctsd	Cathepsin D OS=Mus musculus OX=10090 GN=Ctsd PE=1 SV=1	6.8	45410.1	9716.98	P18242	17	50	0	CATD_MOUSE	233.88	239.78	224.19	288.31	198.72	222.77	267.13	314.52	409.89	376.28	454.09	482.87	494.01	439.13	349.45	456.21	187.13	260.85	254.32	251.58	279.67	260.13	272.99	242.27	1643.65	1675.83	1376.05	1475.42	1364.86	1608.78	1754.23	1583.56	1.83443	14.1619	6.88798e-15
Pgam2	Phosphoglycerate mutase 2 OS=Mus musculus OX=10090 GN=Pgam2 PE=1 SV=3	8.79	28998.2	4031.95	O70250	6	27.67	0	PGAM2_MOUSE	14.56	14.86	14.25	19.28	12.81	16.42	15.18	14.37	195.77	155.01	196.22	183.83	169.77	261.45	156.45	237.9	80.13	112.77	246.73	91.73	86.38	104.57	84.64	83.35	188.07	200.85	253.54	222.24	191.33	285.68	280.04	219.77	-2.52535	12.8816	1.3135e-13
Omg	Oligodendrocyte-myelin glycoprotein OS=Mus musculus OX=10090 GN=Omg PE=1 SV=1	8.45	49739.9	940.74	Q63912	7	21.36	0	OMGP_MOUSE	191.59	260.08	214.77	260.82	253.28	229.38	255.4	269.85	301.47	399.14	399.42	396.16	482.21	417.7	453.76	358.77	237.62	258.16	212.92	236.76	246.4	325.24	255.65	231.52	120.23	79.81	134.48	155.12	108.58	164.71	108.75	108.5	-1.78046	12.2663	5.41608e-13
Arf1	ADP-ribosylation factor 1 OS=Mus musculus OX=10090 GN=Arf1 PE=1 SV=2	6.41	20753.8	22692.3	P84078	11	64.09	0	ARF1_MOUSE	454.85	478.06	490.86	606.25	521.57	506.5	456.94	645.59	385.91	441.47	462.44	451.35	435.18	412.38	386.46	441.75	458.45	587.11	505.29	507.87	549.03	578.64	582.82	527.73	233.34	200.16	206.07	219.04	195.86	198.91	211.92	224	-1.06836	11.5523	2.80352e-12
Hbz	Hemoglobin subunit zeta OS=Mus musculus OX=10090 GN=Hbz PE=2 SV=2	7.46	16349	3424.95	P06467	4	28.87	0	HBAZ_MOUSE	23.57	27.13	33.8	38.31	34.57	32.14	23.26	32.38	10.81	12.95	12.94	12.47	10.91	10.21	10.76	13.12	18.66	28.28	21.64	21.11	20.67	19.76	25.58	23.89	25.48	18.44	34.55	30.19	31.87	29.6	32.27	25.15	1.69629	11.2291	5.9007e-12
Pgk2	Phosphoglycerate kinase 2 OS=Mus musculus OX=10090 GN=Pgk2 PE=1 SV=4	6.4	45252.3	7643.7	P09041	10	26.38	0	PGK2_MOUSE	120.72	139.51	232.37	160.88	221.6	159.12	142.79	162.82	1879.31	1563.97	3005.91	2290.15	2767.97	2037.15	2491.78	1654.29	40.61	57.61	46.28	49.38	49.44	60.14	57.72	47.3	2222.32	2180.81	3085.45	2789.71	2061.95	2491.23	2072.85	2454.23	1.84382	11.1377	7.2832e-12
Anln	Anillin OS=Mus musculus OX=10090 GN=Anln PE=1 SV=2	6.59	124277	1962.76	Q8K298	42	40.77	0	ANLN_MOUSE	1098.35	1316.58	1099.43	1188.03	1165.6	1234.49	1230.57	1385.1	1225.82	1368.3	988.4	1017.29	1108.62	1061.69	1058.8	1240.56	1028.3	1490.44	1279.99	1323.06	1315.86	1473.05	1210.74	1303.99	541.38	544.42	529.42	628.32	483.72	517.45	426.74	492.55	-1.21992	11.1232	7.52963e-12
Hspb1	Heat shock protein beta-1 OS=Mus musculus OX=10090 GN=Hspb1 PE=1 SV=3	6.15	23070.9	14550.6	P14602	14	84.69	0	HSPB1_MOUSE	271.45	230.49	233.21	248.46	225.66	251.34	313.46	354.12	289.63	278.98	145.64	160.83	188.64	161.26	192.9	194.98	121.02	131.77	176.58	203.26	156.25	214.62	126.88	127.68	708.61	762.53	315.73	354.26	470.25	525.93	343.13	388.15	2.00528	9.13834	7.27207e-10
Tagln2	Transgelin-2 OS=Mus musculus OX=10090 GN=Tagln2 PE=1 SV=4	8.44	22566.6	15486.9	Q9WVA4	16	87.44	0	TAGL2_MOUSE	199.47	197.08	177.19	214.14	184.5	192.73	219.22	255.07	224.34	215.27	158.8	165.13	160	146.21	209.77	207.1	130.17	139.89	189.39	180.82	145.87	158.11	148.63	157.61	413.61	380.33	327.45	329.23	379.57	320.91	375.73	338.98	1.35168	8.40144	3.96788e-09
Anxa3	Annexin A3 OS=Mus musculus OX=10090 GN=Anxa3 PE=1 SV=4	5.39	36555.2	6353.16	O35639	21	65.63	0	ANXA3_MOUSE	189.34	218.6	210.47	205.46	187.42	208.26	210.15	300.98	281.65	231.84	155	146.25	205.26	171.24	187.04	185.95	148.58	207.75	202.61	207.39	179.4	199.92	134.83	162.22	450.05	458.43	374.24	367.62	342.82	332.99	363.88	436.57	1.28384	8.35849	4.38039e-09
C1qb	Complement C1q subcomponent subunit B OS=Mus musculus OX=10090 GN=C1qb PE=1 SV=2	8.24	26945.5	1107.58	P14106	5	26.88	0	C1QB_MOUSE	27.44	46.92	34.82	NA	35.75	51.2	52.71	50.11	47.6	53.05	34.01	46.1	42.77	32.21	28.28	NA	30.78	NA	47.74	43.23	48.68	55.8	51.46	37.97	139.38	156.65	132.38	143.41	112.45	136.72	132.26	145.15	1.6949	7.86587	1.36185e-08
Rhoc	Rho-related GTP-binding protein RhoC OS=Mus musculus OX=10090 GN=Rhoc PE=1 SV=2	6.21	22348.6	11047.1	Q62159	9	55.96	0	RHOC_MOUSE	72.73	78.39	76.91	87.43	73.55	76.04	63.58	80.41	47.21	60.64	54.64	58.92	60.92	56.19	55.65	68.28	40.1	48.02	54.65	46.66	49.24	48.21	52.48	53.93	70.32	62.9	75.65	74.78	63.11	62.2	62.83	69.05	0.8605	7.75396	1.76215e-08
Aqp4	Aquaporin-4 OS=Mus musculus OX=10090 GN=Aqp4 PE=1 SV=2	7.19	34892.4	1696.11	P55088	6	18.89	0	AQP4_MOUSE	396.9	393.74	306.03	393.32	252.98	346.99	407.74	323.66	160	181.69	216.59	166.26	165.95	158.77	191.53	172.75	285.13	398.49	330.23	328.55	433.16	411.43	364.7	228.07	416.08	439.74	345.55	369.2	512.21	424.6	369.98	453.26	1.26494	7.59427	2.54525e-08
Eif4a1	Eukaryotic initiation factor 4A-I OS=Mus musculus OX=10090 GN=Eif4a1 PE=1 SV=1	5.16	46382.2	3806.49	P60843	20	54.19	0	IF4A1_MOUSE	208.08	167.05	182.65	191.61	177.85	171.48	175.08	179.09	111.93	112.22	121.28	111.17	106.91	104.5	113.83	102.38	144.34	155.63	184.59	161.21	171.91	171.1	166.36	184.36	167.58	175.15	154.7	138.85	140.3	158.52	172.3	166.83	0.642508	7.59427	2.54525e-08
Rhob	Rho-related GTP-binding protein RhoB OS=Mus musculus OX=10090 GN=Rhob PE=1 SV=1	4.92	22579.6	8302.75	P62746	9	65.82	0	RHOB_MOUSE	283.72	343.69	298.24	324.16	293.35	308.53	291.65	373.46	313.81	331.76	334.15	319.45	310.1	269.59	306.07	326.01	399.15	500.93	418.4	339	419.88	375.08	439.35	442.61	266.67	267.31	238.99	237.03	220.04	239.53	218.08	229.06	-0.79357	7.59427	2.54525e-08
Rbp1	Retinol-binding protein 1 OS=Mus musculus OX=10090 GN=Rbp1 PE=1 SV=2	4.93	16017.2	15555.7	Q00915	13	80.74	0	RET1_MOUSE	260.18	219.36	214.12	229.79	214.03	221.69	290.81	302.17	285.54	274.37	120.57	119.24	268.17	234.93	157.51	168.84	177.59	207.01	202.1	181.58	232.89	152.68	205.61	175.58	494.74	473.71	395.64	406.57	416.12	431.48	437.08	511.67	1.55062	7.54362	2.8601e-08
Cnn3	Calponin-3 OS=Mus musculus OX=10090 GN=Cnn3 PE=1 SV=1	5.35	36599.8	5053.37	Q9DAW9	12	48.48	0	CNN3_MOUSE	405.4	385.96	370.1	374.23	443.44	294.57	415.96	308.25	247.73	277.43	162.44	174.72	168.87	174.4	192.06	195.16	266.08	342.11	433.14	394.66	364.96	391.01	348.47	354.65	449.52	499.99	356.08	409.95	394.85	411.17	361.88	394.39	1.10839	7.43999	3.63087e-08
Cd44	CD44 antigen OS=Mus musculus OX=10090 GN=Cd44 PE=1 SV=3	4.64	86187.5	379.46	P15379	3	3.73	0.0014	CD44_MOUSE	243.68	153.74	204.03	NA	205.9	134.45	212.44	244.11	305.24	342.74	279.75	242.01	313.67	322.56	277.84	NA	175.84	156.73	158.11	260.6	164.21	175.61	176.19	164.76	736.82	712.27	533.34	696.32	576.67	774.93	767.11	719.14	1.35581	7.23981	5.75696e-08
Bsg	Basigin OS=Mus musculus OX=10090 GN=Bsg PE=1 SV=2	5.48	42901	4985.22	P18572	12	45.76	0	BASI_MOUSE	373.63	430.85	416.74	528.84	407.91	501.72	475.03	504.85	407.18	443.77	433.12	438.17	438.74	440.31	390.21	268.48	383.59	477.34	464.04	442.26	435.52	495.22	424.59	447.41	808.95	843.97	594.96	643.92	714.86	743.9	741.96	818.12	0.888029	7.09729	7.99293e-08
Arf2	ADP-ribosylation factor 2 OS=Mus musculus OX=10090 GN=Arf2 PE=1 SV=2	6.2	20802.9	20343	Q8BSL7	11	62.43	0	ARF2_MOUSE	30.67	32.22	33.11	40.25	35.18	33.72	30.42	43.52	260.64	298.76	312.51	305.24	292.58	278.94	261.08	298.31	31.21	39.55	34.05	34.87	36.9	39.81	39.29	36.34	551.12	471.28	485.18	515.48	462.61	468.19	500.53	529.07	0.716314	7.09684	8.00133e-08
Gnai1	Guanine nucleotide-binding protein G(i) subunit alpha-1 OS=Mus musculus OX=10090 GN=Gnai1 PE=1 SV=1	5.61	40931.4	6929.21	B2RSH2	16	55.65	0	GNAI1_MOUSE	296.85	367.44	315.48	428.86	274.57	352.91	278.57	362.52	353.16	354.84	478.39	381.31	391.97	345.28	373.4	365.44	278.66	412.6	275.78	313.55	307.2	316.54	314.56	286.25	224.27	159.7	213.99	193.54	142.47	151.66	150.75	161.13	-1.04408	6.98238	1.04141e-07
Aldh1l1	Cytosolic 10-formyltetrahydrofolate dehydrogenase OS=Mus musculus OX=10090 GN=Aldh1l1 PE=1 SV=1	5.55	99564.7	1477.94	Q8R0Y6	37	56.65	0	AL1L1_MOUSE	233.2	242.46	247.29	345.4	176.65	283.99	241.83	343.86	245.3	245.48	290.15	278.83	288.38	268.12	233.29	240.54	176.43	203.63	207.29	286.37	214.54	246.03	185.18	195.07	449.42	424.3	462.53	397.22	486.74	460.63	490.8	582.84	1.1301	6.91648	1.21206e-07
Tspan2	Tetraspanin-2 OS=Mus musculus OX=10090 GN=Tspan2 PE=1 SV=1	7.89	24808.9	11016.2	Q922J6	5	22.62	0	TSN2_MOUSE	635.79	718.44	809.9	863.61	674.26	800.61	521.78	782.13	661.51	726.22	732.27	701.79	861.85	765.91	755.62	813.41	448.8	563.4	468.11	514.06	505.39	536.6	470.76	499.25	270.06	242.16	329.72	314.21	227.35	249.59	293.76	305.09	-0.915437	6.88294	1.30937e-07
Atxn10	Ataxin-10 OS=Mus musculus OX=10090 GN=Atxn10 PE=1 SV=2	4.95	54334.3	625.1	P28658	17	48.84	0.0008	ATX10_MOUSE	68.67	90.19	91.11	105.87	105.73	110.64	84.86	95.56	244.11	364.81	345.49	362.8	360.8	330.08	273.1	367.54	71.2	95.17	93.41	92.8	94.43	108.95	91.23	90.54	139.47	156.77	171.99	201.12	124.18	155.6	133.12	124.12	-1.11588	6.83755	1.45361e-07
S100a16	Protein S100-A16 OS=Mus musculus OX=10090 GN=S100a16 PE=1 SV=1	5.52	14552.2	2526.87	Q9D708	5	32.26	0	S10AG_MOUSE	23.24	32.16	25.15	30.31	32.51	NA	37.84	35.81	22.19	23.68	20.59	21.35	23.87	23.48	19.41	21.75	28.05	18.84	23.1	31.37	22.36	29.46	12.35	10.06	50.28	49.98	43.01	37.87	49.74	45.9	50.19	43.86	1.64636	6.83066	1.47685e-07
Hapln2	Hyaluronan and proteoglycan link protein 2 OS=Mus musculus OX=10090 GN=Hapln2 PE=1 SV=1	9.18	38609.7	4571.21	Q9ESM3	14	51.03	0	HPLN2_MOUSE	262.52	303.11	284.44	259.01	258.22	276.07	217.02	299.83	563.14	497.5	487.76	412.59	515.12	529.64	544.63	538.86	209.96	339.6	249.67	245.53	226.91	276.57	217.6	228.54	890.99	827.25	806.86	689.68	668.02	797.21	906.68	875.79	0.782384	6.21456	6.10154e-07
Cadm3	Cell adhesion molecule 3 OS=Mus musculus OX=10090 GN=Cadm3 PE=1 SV=1	5.42	43363.6	1276.01	Q99N28	11	40.91	0	CADM3_MOUSE	326	235.02	242.66	272.16	235.35	245	292.05	343.16	195.45	221.37	273.21	261.84	208.77	212.51	194.46	270.84	347.58	487.41	446.01	418.1	488.98	307.31	276.75	481.07	187.51	153.73	176.07	178.13	150.95	136.75	148.67	160.57	-1.05686	5.40086	3.97324e-06
Msn	Moesin OS=Mus musculus OX=10090 GN=Msn PE=1 SV=3	6.21	67881.2	7037.84	P26041	38	67.76	0	MOES_MOUSE	835.36	958.04	989.93	1026.83	813.82	949.14	863.63	1081.81	737.36	793.36	691.84	640.32	732.59	720.41	596.46	698.88	609.77	789.84	809.21	869.15	798.29	882.41	721.51	738.29	1029.02	1020	882.9	887.48	853.71	888.27	836.29	1011.48	0.677184	5.35061	4.46052e-06
Psme1	Proteasome activator complex subunit 1 OS=Mus musculus OX=10090 GN=Psme1 PE=1 SV=2	5.64	28844.1	1758.26	P97371	15	61.45	0	PSME1_MOUSE	70.74	66.19	57.54	49.49	68.56	72.65	82.23	70.26	79.46	75.5	74.1	72.89	83.29	72.41	77.19	77.31	63.55	67.95	67.6	58.75	60.96	51.54	61.99	60.99	91.06	98.13	137.46	138.45	117.42	106.62	126.93	127.06	0.724157	5.32716	4.70799e-06
Gpd1	Glycerol-3-phosphate dehydrogenase [NAD(+)]_ cytoplasmic OS=Mus musculus OX=10090 GN=Gpd1 PE=1 SV=3	6.83	38200.1	3674.95	P13707	20	69.34	0	GPDA_MOUSE	74.17	74.42	94.98	116.61	239.27	71.43	91.47	157.6	109.75	121.07	120.47	105.76	101.58	96.62	89.68	87.75	61.46	67.89	77.98	84.18	77.82	85.72	73.2	81.15	330.11	321.55	141.71	168.03	248.27	210.11	323.75	324.75	1.7306	5.25045	5.61755e-06
Apod	Apolipoprotein D OS=Mus musculus OX=10090 GN=Apod PE=1 SV=1	4.62	21757.9	5650.16	P51910	8	41.8	0	APOD_MOUSE	111.06	123.41	128.87	117.3	161.26	178.19	108.42	165.91	216.27	247.88	212.27	218.03	200.6	197.48	185.92	213.08	379.6	424.28	467.57	435.07	493.39	513.65	445.44	466.57	354.93	343.99	309.14	350.41	275.11	328	298.81	338.97	-1.12747	5.18367	6.5513e-06
Lrrc59	Leucine-rich repeat-containing protein 59 OS=Mus musculus OX=10090 GN=Lrrc59 PE=1 SV=1	10.22	35333.6	427.5	Q922Q8	3	11.73	0.0014	LRC59_MOUSE	26.8	30.04	30.99	30.1	NA	34.9	NA	24.15	NA	21.7	26.86	23.71	27.05	17.22	30.15	15.48	18.13	18.67	NA	15.09	19.93	19.7	19.57	17.59	25.25	27.34	30.09	29.86	28.95	29.87	33.08	24.6	1.01385	5.119	7.60334e-06
Apoe	Apolipoprotein E OS=Mus musculus OX=10090 GN=Apoe PE=1 SV=2	5.42	35923.7	5018.98	P08226	14	43.73	0	APOE_MOUSE	145.21	151.36	243.65	190.27	234.84	167.4	201.4	193.54	179.35	165.81	152.06	167.21	139.53	132.71	143.59	168.53	209.12	267.05	236.16	269.33	235.84	268.58	234.75	233.4	427.37	380.1	351.79	346.6	345.08	370.45	354.07	367.46	0.868031	5.03837	9.15448e-06
Arpc5	Actin-related protein 2/3 complex subunit 5 OS=Mus musculus OX=10090 GN=Arpc5 PE=1 SV=3	5.31	16345.4	1736.67	Q9CPW4	5	38.41	0	ARPC5_MOUSE	61.97	54.47	48.8	NA	56.34	NA	57.81	72.02	38.96	47.03	50.18	50.84	56.04	52.71	40.18	51.56	55.14	52.24	57.22	59.75	55.36	56.78	50.43	55.52	81.25	74.9	82.55	74.96	73.18	68.38	70.38	84.54	0.735557	5.03837	9.15448e-06
Prps1	Ribose-phosphate pyrophosphokinase 1 OS=Mus musculus OX=10090 GN=Prps1 PE=1 SV=4	6.57	35347.6	1216.14	Q9D7G0	13	53.77	0	PRPS1_MOUSE	169.47	147.95	168.12	142.51	157.94	150.48	155.89	143.83	117.8	113.95	121.75	112.19	90.22	90.94	104.3	93.49	85.07	102.69	71.63	79.38	91.02	89.62	101.78	98.98	116.08	111.14	112.86	103.98	85.53	91.34	92.34	80.52	0.694387	5.03837	9.15448e-06
Ralb	Ras-related protein Ral-B OS=Mus musculus OX=10090 GN=Ralb PE=1 SV=1	6.26	23463.6	3699.55	Q9JIW9	7	42.72	0	RALB_MOUSE	158.54	153.56	286.83	195.2	200.26	206.23	199.7	265.26	47.15	37.79	43.92	37.64	43.9	38.5	45.05	38.39	162.88	176.82	188.26	176.61	198.4	192.04	225.23	196.45	63.45	64.65	62.92	62.68	71.05	66.47	65.32	68.56	0.774736	5.03837	9.15448e-06
Sh3glb1	Endophilin-B1 OS=Mus musculus OX=10090 GN=Sh3glb1 PE=1 SV=1	5.7	41140.5	1169.8	Q9JK48	8	29.59	0	SHLB1_MOUSE	65.34	59.39	62.6	69.15	74.56	81.46	68.21	48.56	60.64	53.8	534.65	43.58	41.37	917.07	49.08	53.41	55.74	65.4	71.07	63.12	60.18	67.58	64.62	65.52	935.91	978.67	858.59	1343.04	719.93	459.05	1120.89	624.35	3.1511	5.03837	9.15448e-06
Coro1a	Coronin-1A OS=Mus musculus OX=10090 GN=Coro1a PE=1 SV=5	6.06	51673.6	1211.11	O89053	11	33.19	0	COR1A_MOUSE	97.43	114.61	112.16	153.32	134.34	156.64	114.91	94.02	104.72	97.78	118.88	117.59	65.62	88.24	94.49	111.1	82.93	127.77	138.54	119.51	113.14	138.13	125.76	128.76	206.03	204.78	175.53	181.65	162.29	167.91	188.76	218.45	0.927053	5.03572	9.21035e-06
Tom1	Target of Myb protein 1 OS=Mus musculus OX=10090 GN=Tom1 PE=1 SV=1	4.65	54553.3	893.42	O88746	12	47.36	0	TOM1_MOUSE	88.64	48.73	71.97	63.19	101.3	106.82	68.05	49.6	663.13	551.36	514.85	487.5	422.74	462.72	391.16	484.42	58.39	72.61	76.72	66.71	39.11	46.59	43.29	66.72	928.25	1035.05	788.48	789.26	1101.19	943.68	843.1	1009.12	1.24142	4.9267	1.18387e-05
Actn1	Alpha-actinin-1 OS=Mus musculus OX=10090 GN=Actn1 PE=1 SV=1	5.07	103696	6744.64	Q7TPR4	58	71.19	0	ACTN1_MOUSE	555.55	920.83	572.1	557.63	481.1	493.26	482.7	1002.09	536.22	556.03	626.63	535.4	577.35	518.59	543.28	612.81	354.59	937.83	546.87	517.64	473.01	462.16	471.88	424.58	1177.25	1117.13	1010.28	1044.47	994.07	893.92	1123.47	1208.18	1.19688	4.92043	1.20107e-05
Aldh3b1	Aldehyde dehydrogenase family 3 member B1 OS=Mus musculus OX=10090 GN=Aldh3b1 PE=1 SV=1	7.4	52976.6	453.59	Q80VQ0	8	21.79	0.0014	AL3B1_MOUSE	56.14	90.46	80.6	75.01	73.21	72.1	76.41	87.69	72.52	85.26	80.16	87.1	99.98	80.97	72.48	89.57	NA	97.64	71.11	71.07	76.97	79.55	77.26	79.68	43.05	49.63	48.84	54.03	47.26	46.41	53.29	53.58	-0.804438	4.90801	1.23593e-05
Ezr	Ezrin OS=Mus musculus OX=10090 GN=Ezr PE=1 SV=3	5.75	69521	2775.46	P26040	28	47.78	0	EZRI_MOUSE	238.15	260.67	257.96	269.85	233.73	254.22	230.11	371.64	203.48	180.14	169.21	169.46	184.02	184.78	178.11	189.95	183.99	207.77	218.14	242.01	218.9	246.04	187.05	197.85	237.94	243.31	212.34	215.21	214.15	218.6	201.72	235.12	0.591122	4.65099	2.23361e-05
Calr	Calreticulin OS=Mus musculus OX=10090 GN=Calr PE=1 SV=1	4.14	48165.7	6052.99	P14211	21	62.26	0	CALR_MOUSE	1236.04	1130.13	1063.97	1087.37	922.12	1006.05	1542.24	1188.14	878.69	764.58	914.51	853.45	734.24	697.56	823.63	794.92	926.64	1009.19	1146.91	991.9	1037.4	1163.72	1081.96	1053.75	1256.57	1273.12	1127.7	1180.24	1299.77	1089.34	1161.81	1286.55	0.698427	4.368	4.28545e-05
Dctn2	Dynactin subunit 2 OS=Mus musculus OX=10090 GN=Dctn2 PE=1 SV=3	4.97	44231	9433.08	Q99KJ8	20	68.66	0	DCTN2_MOUSE	389.86	369.04	350.17	361.85	331.92	352	433.65	369.53	437.57	422.37	333.83	340.57	396.76	301.07	377.05	350.32	343.94	385.22	394.36	366.66	329.94	373.46	334.25	340.28	697.62	695.21	474.78	502.28	698.01	457.38	609.95	675.46	0.733272	4.15984	6.92078e-05
Kif5b	Kinesin-1 heavy chain OS=Mus musculus OX=10090 GN=Kif5b PE=1 SV=3	6.04	110293	1476.81	Q61768	44	59.09	0	KINH_MOUSE	229.85	275.19	295.93	249.43	298.62	286.21	227.73	349.46	195.5	230.46	209.82	192.72	209.27	213.85	220.14	215.15	182.63	242.1	250.53	228.44	211.36	244.31	235.08	232.44	367.95	321.49	255.44	247.62	249.89	235.24	265.15	309.99	0.672485	4.03429	9.24091e-05
Tubb6	Tubulin beta-6 chain OS=Mus musculus OX=10090 GN=Tubb6 PE=1 SV=1	4.59	50546.7	19317.6	Q922F4	22	68.46	0	TBB6_MOUSE	64.78	59.47	59.5	53.25	63.86	59.92	120.9	51.24	25.46	24.32	15.32	18.3	18.37	17.65	20.99	40.92	21.8	20.52	23.17	22.88	19.08	19.86	23.33	26.69	26.68	24.08	11.52	18.83	9.89	13.93	19.32	17.85	1.18351	4.02956	9.34193e-05
Lxn	Latexin OS=Mus musculus OX=10090 GN=Lxn PE=1 SV=2	5.39	25663	2354.2	P70202	5	30.63	0	LXN_MOUSE	157.21	174.06	171.86	191.87	160.98	180.23	197.5	211.93	128.88	149.8	114.77	143.24	140.71	107.02	136.95	144.93	175.16	217.97	191.47	173.62	182.35	202.06	163.68	177.51	230.02	242.32	196.9	221.37	195.23	223.27	190.63	195.78	0.633798	3.99138	0.000102004
Lpar1	Lysophosphatidic acid receptor 1 OS=Mus musculus OX=10090 GN=Lpar1 PE=1 SV=1	8.48	41746.7	471.12	P61793	6	20.05	0.0014	LPAR1_MOUSE	58.9	69.03	50.38	66.85	57.99	56.46	69.98	131.59	249.92	333.81	335.75	244.82	553.2	301.28	412.78	354.77	24.51	30.95	31.85	33.19	40.94	40.45	26.98	29.74	272.35	223.38	626.17	640.47	596.86	417.48	556.74	267.58	1.37924	3.92362	0.000119228
Hyou1	Hypoxia up-regulated protein 1 OS=Mus musculus OX=10090 GN=Hyou1 PE=1 SV=1	4.94	111409	526.92	Q9JKR6	23	34.53	0.0014	HYOU1_MOUSE	325.51	192.87	414.52	251	404.06	392.11	375.72	234.01	347.46	350.29	328	337.98	352.48	332.84	334.48	311.61	204.01	216.72	230.64	225.13	211.83	239.6	223.06	247.86	372.13	422.39	524.9	419.74	340.96	534.23	497.75	336.33	0.812296	3.90149	0.000125461
Anxa4	Annexin A4 OS=Mus musculus OX=10090 GN=Anxa4 PE=1 SV=4	5.25	36200.9	3161.33	P97429	20	63.64	0	ANXA4_MOUSE	99.05	90.96	89.13	93.03	80.9	85.29	94.28	105.73	104.94	102.35	100.9	98.44	118.62	108.62	103.61	114.66	65.7	79.59	90.55	89.46	84.75	126.22	75.11	67.76	151.42	149.9	156.08	142.6	140.44	128.61	164.09	161.7	0.63074	3.85664	0.00013911
Marcksl1	MARCKS-related protein OS=Mus musculus OX=10090 GN=Marcksl1 PE=1 SV=2	4.4	20222.5	1871.15	P28667	5	51.5	0	MRP_MOUSE	43.28	45.77	49.03	39.51	38.86	52.55	64.98	54	30.99	27.34	22.31	24.47	25.39	20.1	20.02	24.09	43.63	36.42	44.16	38.51	54.97	38.07	39.87	50.51	53.95	52.32	34.78	36.67	45.78	37.82	34.96	42.46	0.952049	3.85179	0.000140673
Rala	Ras-related protein Ral-A OS=Mus musculus OX=10090 GN=Rala PE=1 SV=1	7	23723.9	6527.34	P63321	9	54.37	0	RALA_MOUSE	255.44	268.54	280.29	239.83	240.94	286.8	254.64	264.96	338.54	304.37	345.16	319.25	349.56	312.3	341.08	301.89	179.25	211.63	233.23	223.4	237.48	222.74	242.79	218.67	198.72	180.35	189.4	201.27	161.5	179.28	183.59	178.08	-0.583921	3.83752	0.000145371
Actn4	Alpha-actinin-4 OS=Mus musculus OX=10090 GN=Actn4 PE=1 SV=1	5.1	105434	5361.34	P57780	57	70.39	0	ACTN4_MOUSE	898.75	881.19	1008.71	914.01	823.7	786.38	847.33	881.75	839.06	990.5	883.87	847.24	846.69	1136.13	1098.02	874.84	674.73	692.31	1017.29	1016.45	1005.14	986.18	897.67	864.29	1337.17	1344.93	1294.17	1311.16	1808.04	1943.77	1417.56	1486.31	0.653011	3.81096	0.000154541
Hk3	Hexokinase-3 OS=Mus musculus OX=10090 GN=Hk3 PE=1 SV=2	5.56	101812	418.24	Q3TRM8	3	5.42	0.0014	HXK3_MOUSE	117.4	112.17	133.54	114.35	96.54	112.81	85.17	117.08	480.01	447.23	553.18	423.92	662.75	592.45	339.72	528.39	105.18	129.19	113.25	88.27	145.05	105.28	115.91	125.77	233.16	224.45	260.85	318.05	260.27	347.76	324.28	313.15	-0.867991	3.74851	0.000178438
Fdps	Farnesyl pyrophosphate synthase OS=Mus musculus OX=10090 GN=Fdps PE=1 SV=1	5.34	40923.8	1148.31	Q920E5	13	39.09	0	FPPS_MOUSE	152.65	184.55	177.47	191.62	149.64	176.38	155.79	177.15	112.41	123.8	113.81	120.35	133.03	99.98	132.7	123.56	62.69	71.85	67.34	80.74	67.65	56.73	69.94	76.34	79.74	73.7	76.67	77.87	59.83	65.84	76.92	75.29	0.592869	3.7292	0.000186553
Nras	GTPase NRas OS=Mus musculus OX=10090 GN=Nras PE=1 SV=1	4.82	21484.3	2213.77	P08556	8	58.73	0	RASN_MOUSE	60.6	30.29	73.8	29.48	74.37	28.46	71.3	70.68	37.47	48.7	43.8	42.18	45.8	38.53	46.37	55.47	65.01	79.2	81.52	87.46	80.12	94.52	91.81	80.8	33.09	33.53	28.35	36.85	24.6	31.77	27.82	34.01	-1.21943	3.63864	0.000229806
Ppp2r5e	Serine/threonine-protein phosphatase 2A 56 kDa regulatory subunit epsilon isoform OS=Mus musculus OX=10090 GN=Ppp2r5e PE=1 SV=3	6.56	55112.7	315.33	Q61151	7	16.49	0.0044	2A5E_MOUSE	61.32	65.74	72.31	80.8	72.17	54.08	58.34	NA	54.54	60.81	60.33	66.7	56.12	48.01	37.08	67.25	95.44	72.68	110.16	120.27	117.49	127.83	128.2	75.94	36.69	43.31	51.39	63.99	33.7	41.28	46.18	60.53	-0.92397	3.62876	0.000235093
Slc9a3r1	Na(+)/H(+) exchange regulatory cofactor NHE-RF1 OS=Mus musculus OX=10090 GN=Slc9a3r1 PE=1 SV=3	5.55	38885.3	1453.35	P70441	11	43.1	0	NHRF1_MOUSE	131.53	97.72	116.79	97.92	113.46	98.19	166.32	111.24	89.28	74.6	81.24	68.98	51.08	44.16	60.93	59.49	127.41	122.81	128.36	74.24	100.35	100.78	118.55	109.88	139.42	129.29	80.27	96.01	227.9	153.01	142.03	110.08	1.07255	3.58009	0.000262971
Psmd9	26S proteasome non-ATPase regulatory subunit 9 OS=Mus musculus OX=10090 GN=Psmd9 PE=1 SV=1	6.02	24891	456.54	Q9CR00	3	15.77	0.0014	PSMD9_MOUSE	41.58	29.09	37.41	26.11	35.08	NA	43.36	NA	35.71	38.62	35.64	34.09	33.89	29.51	27.47	32.67	29.43	46.61	26.41	29.27	52.3	18.19	41.18	36.76	92.07	64.24	90.18	61.72	79.53	55.48	75.88	81.75	1.21794	3.5573	0.000277144
Ugt8	2-hydroxyacylsphingosine 1-beta-galactosyltransferase OS=Mus musculus OX=10090 GN=Ugt8 PE=1 SV=2	9.79	61477.5	212.46	Q64676	2	5.91	0.0058	CGT_MOUSE	166.28	169.07	NA	96.61	100.05	253.29	103.2	151.8	125.12	165.24	130.44	147.69	123.78	143.39	120.81	133.62	35.6	85.8	56.66	74.12	31.31	43.41	34.59	NA	103.58	108.61	92.45	118.32	100.55	115.91	107.54	105.8	1.19269	3.54017	0.000288292
Clec2l	C-type lectin domain family 2 member L OS=Mus musculus OX=10090 GN=Clec2l PE=1 SV=1	6.98	24109.4	715.03	P0C7M9	8	54.5	0.0008	CLC2L_MOUSE	37.76	32.33	41.8	22.5	21.52	17.02	40.74	28.52	36.91	44.9	36.3	38.66	42.69	39.26	59.33	82.11	60.56	46.65	40.11	17.73	41.69	23.38	37.88	42.13	22.68	22.01	25.2	25.54	19.93	21.77	29.79	27.44	-1.25723	3.53846	0.00028943
Dmtn	Dematin OS=Mus musculus OX=10090 GN=Dmtn PE=1 SV=1	8.72	45639.5	632.22	Q9WV69	9	29.63	0.0008	DEMA_MOUSE	133.66	95.07	113.24	114.26	123.63	108.19	163.84	24.89	114.3	145.79	256.82	226.01	122.31	245.75	99.88	139.44	57.39	115.42	101.58	92.65	111.6	90	99.88	107.97	37.32	42.95	68.1	74.68	39.34	55.8	42.48	50.99	-1.61766	3.51551	0.000305132
Pdxp	Pyridoxal phosphate phosphatase OS=Mus musculus OX=10090 GN=Pdxp PE=1 SV=1	5.39	31911.1	1056.88	P60487	14	62.67	0	PLPP_MOUSE	68.94	68.57	71.75	49.07	70.48	73	70.11	45.45	92.58	84.85	123.74	104.73	97.98	83.86	102.94	99.18	63.3	65.45	71.44	71.63	78.34	67.23	85.71	87.18	63.01	58.49	85.46	76.77	74.39	62.39	67.38	79.05	-0.681137	3.48816	0.00032497
Dnajc5	DnaJ homolog subfamily C member 5 OS=Mus musculus OX=10090 GN=Dnajc5 PE=1 SV=1	4.75	22899.1	1168.69	P60904	4	37.37	0	DNJC5_MOUSE	48.31	82.32	73.31	72.88	58.72	71.65	58.75	67.8	95.68	98.72	84.38	83.95	70.17	69.52	93.99	100.47	50.59	67.58	71.1	69.92	71.25	91.47	91.32	91.99	76.74	68.84	55.71	52	55.69	44.04	42.57	55.44	-0.813327	3.48816	0.00032497
Gstm3	Glutathione S-transferase Mu 3 OS=Mus musculus OX=10090 GN=Gstm3 PE=1 SV=2	7.82	25929.8	7632.34	P19639	15	66.97	0	GSTM3_MOUSE	15.13	14.58	25.44	19.03	16.73	20.22	19.13	35.22	64.5	58.68	54.13	56.03	54.64	93.69	69.01	82.92	10.91	14.73	14.98	14.65	18.27	9.62	10.78	14.26	78.02	73.35	182.2	92.55	174.03	206.94	148.99	85.02	1.46343	3.4456	0.000358428
Stxbp3	Syntaxin-binding protein 3 OS=Mus musculus OX=10090 GN=Stxbp3 PE=1 SV=1	7.97	68855.1	633.17	Q60770	18	43.24	0.0008	STXB3_MOUSE	102.53	114.94	129.9	84.34	99.91	117.17	106.06	129.85	157.1	149.57	144.8	136.65	144.04	155.55	210.62	159.27	120.58	150.58	128.75	136.17	125.27	145.26	130.06	102.98	120.42	113.37	132.96	116.2	111.18	111.12	118.17	126.48	-0.632948	3.27545	0.000530339
Ndrg4	Protein NDRG4 OS=Mus musculus OX=10090 GN=Ndrg4 PE=1 SV=1	5.88	38908.1	428.05	Q8BTG7	4	17.33	0.0014	NDRG4_MOUSE	113.49	75.57	92.7	46.01	73.37	70.02	91.33	50.56	55.53	57.77	65.22	65.01	45.53	55.52	51.71	NA	63.36	86.02	71.08	60.15	64.15	67.27	97.63	64.38	35.04	35.78	24.79	29.79	NA	33.67	23.36	26.53	-0.874836	3.27545	0.000530339
Atp2b1	Plasma membrane calcium-transporting ATPase 1 OS=Mus musculus OX=10090 GN=Atp2b1 PE=1 SV=1	5.56	135717	892.69	G5E829	30	33.36	0	AT2B1_MOUSE	481.83	339.55	561.52	324.76	264.08	576.31	305.98	318.52	431.4	408.51	681.3	516.57	597.53	683.76	591.69	587.24	427.51	576.2	602.47	527.23	606.16	384.5	344.89	597.81	331.38	315.69	325.52	279.35	300.92	266.67	283.17	334.16	-1.25204	3.07007	0.000851005
Dhrs1	Dehydrogenase/reductase SDR family member 1 OS=Mus musculus OX=10090 GN=Dhrs1 PE=1 SV=1	8.36	34518.6	3764.55	Q99L04	18	67.09	0	DHRS1_MOUSE	197.74	186.84	542.79	84.31	213.13	219.87	192.57	187.19	120.29	192.2	91.94	125.26	111.03	89.93	112.56	101.05	112.07	131.88	127.55	140.28	134.24	138.58	145.08	115.04	234	190.36	152.83	140.87	147.01	127.54	141.99	164.92	1.11499	3.07007	0.000851005
Arhgdib	Rho GDP-dissociation inhibitor 2 OS=Mus musculus OX=10090 GN=Arhgdib PE=1 SV=3	4.76	22908	1416.1	Q61599	5	51	0	GDIR2_MOUSE	25	27.41	18.9	27.84	14.06	29.24	36.88	27.96	33.15	30.71	27.03	27.58	37.55	32.14	31.37	28.99	22.52	24.12	22.43	25.61	25.52	15.68	24.88	11.53	42.36	43.88	64.2	58	44.61	51.47	65.95	72.87	1.07651	3.04979	0.000891673
H2-Q10	H-2 class I histocompatibility antigen_ Q10 alpha chain OS=Mus musculus OX=10090 GN=H2-Q10 PE=1 SV=3	4.96	37479.2	844.09	P01898	7	26.46	0.0008	HA10_MOUSE	26.52	17.87	17.41	17.17	23.49	40.47	25.75	44.53	7.26	9.14	6.46	6.74	5.35	5.15	4.33	2.48	27.2	30.83	12.03	33.77	19.77	23.75	14.21	17.77	9.87	8.42	20.52	17.97	10.52	14.99	13.58	17.82	1.54408	2.94086	0.00114589
Cpne3	Copine-3 OS=Mus musculus OX=10090 GN=Cpne3 PE=1 SV=2	5.42	60326.4	321.06	Q8BT60	4	8.63	0.0039	CPNE3_MOUSE	76.53	74.54	70.49	85.96	69.85	80.11	70.54	NA	40.08	44.71	44.8	45.58	50.84	43.73	47.99	2.68	1.75	38.72	41.53	36.3	35.49	40.81	1.74	1.66	47.58	46.04	56.3	53.26	44.94	50.03	45.75	59.53	3.30755	2.87118	0.0013453
Adam22	Disintegrin and metalloproteinase domain-containing protein 22 OS=Mus musculus OX=10090 GN=Adam22 PE=1 SV=2	7.67	102395	418.83	Q9R1V6	8	12.61	0.0014	ADA22_MOUSE	160.16	173.23	225.4	239.48	205.64	215.38	175.12	222.08	182.68	212.97	243.56	197.09	226.69	201.86	201.96	199.74	174.73	201.15	187.44	162.31	189.48	210.56	200.02	199.27	120.5	115.35	150.85	139.74	113.86	123.74	135.4	140.78	-0.60649	2.87118	0.0013453
Cotl1	Coactosin-like protein OS=Mus musculus OX=10090 GN=Cotl1 PE=1 SV=3	5.05	16058	26174.2	Q9CQI6	12	74.65	0	COTL1_MOUSE	257.97	263.64	319.38	395.73	251.91	250.87	289.23	385.78	467.48	457.82	366.83	393.34	433.88	372.8	329.7	366.6	246.02	252.32	288.54	295.71	303.15	280.09	239.49	249.35	608.14	648.69	488.13	507.82	466.25	610.55	493.69	539.49	0.599083	2.86803	0.0013551
Slc7a5	Large neutral amino acids transporter small subunit 1 OS=Mus musculus OX=10090 GN=Slc7a5 PE=1 SV=2	7.83	56556.8	454.3	Q9Z127	3	8.2	0.0014	LAT1_MOUSE	87.87	66.98	62.07	67.12	59.26	86.86	68.63	104.54	40.38	51.63	58.04	60.33	63.99	42.31	53.91	31.05	73.42	69.71	64.78	62.98	67.48	80.07	65.54	NA	100	100.01	67.1	77.09	71.19	84.86	91.83	99.96	0.908406	2.78312	0.0016477
Synj1	Synaptojanin-1 OS=Mus musculus OX=10090 GN=Synj1 PE=1 SV=3	6.47	173929	682.21	Q8CHC4	41	35.58	0.0008	SYNJ1_MOUSE	744.31	560.29	654.03	609.79	626.01	679.72	539.8	527.45	1406.8	1615.06	1350.63	1316.08	1427.87	1229.15	1830.43	1873.85	644.48	474.26	662.08	580.94	618.14	662.22	693.08	817.25	955.14	895.14	1070.67	1224.45	823.66	1025.92	1090.5	1123.68	-0.60308	2.74184	0.00181202
Cit	Citron Rho-interacting kinase OS=Mus musculus OX=10090 GN=Cit PE=1 SV=3	6.12	237443	538.97	P49025	10	6.08	0.0014	CTRO_MOUSE	5590.37	8137.42	2480.72	5834.29	4584.56	NA	11921.2	NA	1910.33	2128.77	1913.18	1878.74	2279.05	1929.86	1741.65	2388.76	4231.34	5777.03	7892.46	6901.72	7829.65	7393.16	5159.31	NA	812.03	703.37	973.81	982.92	673.74	622.91	484.22	688.48	-1.60628	2.64431	0.00226827
Gatm	Glycine amidinotransferase_ mitochondrial OS=Mus musculus OX=10090 GN=Gatm PE=1 SV=1	7.8	48810.6	450.47	Q9D964	8	30.26	0.0014	GATM_MOUSE	43.66	NA	39.57	44.39	NA	40.54	37.91	30.09	43.68	38.65	34.63	33.14	25.63	29.13	48.46	56.75	28.43	32.9	50.51	35.03	32.87	30.44	40.99	33.37	89.49	67.68	56.77	68.98	52.6	59.24	56.29	72.85	0.938384	2.60888	0.00246103
Cyb5r3	NADH-cytochrome b5 reductase 3 OS=Mus musculus OX=10090 GN=Cyb5r3 PE=1 SV=3	8.53	34355.8	3872.8	Q9DCN2	13	56.48	0	NB5R3_MOUSE	147.64	435.96	134.11	143.69	144.91	127.71	209.39	167.8	260.43	241.36	278.24	283.74	275.09	267.09	282.51	222.57	103.84	115.78	139.53	123.35	140.3	142.59	133.85	126.59	371.36	339.51	320.32	307.07	309.64	314.46	305.92	298.73	0.723802	2.53285	0.00293193
Lgals3	Galectin-3 OS=Mus musculus OX=10090 GN=Lgals3 PE=1 SV=3	8.6	27629	2027.98	P16110	7	32.95	0	LEG3_MOUSE	69.78	68.73	55.52	62.48	78.23	67.04	97.36	124.77	155.57	146.93	70	79.62	109.95	94.74	85.51	44.07	65.98	51.03	75.37	70.04	69.49	106.87	61.74	47.69	192.49	240.15	151.97	178.98	203.66	179.76	176.54	204.02	1.22755	2.40685	0.00391881
Hist1h1t	Histone H1t OS=Mus musculus OX=10090 GN=Hist1h1t PE=1 SV=4	12.27	21540.4	2939.35	Q07133	2	11.06	0	H1T_MOUSE	72.4	126.25	98.41	126.54	108.01	120.49	61.88	NA	11.41	12.53	21.06	16.22	16.33	13.06	14.19	15.51	46.18	72.93	75.64	39.82	59.13	61.2	85.83	74.89	16.81	17.47	16.61	18.53	15.59	14.86	16.68	17.57	0.835314	2.39909	0.00398938
Ctsb	Cathepsin B OS=Mus musculus OX=10090 GN=Ctsb PE=1 SV=2	5.51	38192.3	1936.62	P10605	9	39.23	0	CATB_MOUSE	65.43	50.47	78.25	96	55.34	96.72	92.5	77.85	88.03	92.21	99.96	79.11	79.39	61.27	101.05	50.09	76.23	100.59	63.84	71	77.44	62.98	76.88	75.76	182.63	175.14	160.05	155.33	146.61	150.49	182.6	180.88	1.059	2.34099	0.00456048
Rab18	Ras-related protein Rab-18 OS=Mus musculus OX=10090 GN=Rab18 PE=1 SV=2	5.06	23320.3	1848.23	P35293	12	71.84	0	RAB18_MOUSE	38.71	37.8	67.82	36.09	40.99	75.29	76.61	56.45	78.56	94.42	85.22	89.66	102.6	81.38	91.12	94.6	70.61	68.13	100.18	91.41	107.51	91.24	87.86	84.27	83.74	96.39	84.44	80.24	82.93	92.25	85.65	100.31	-0.780892	2.32646	0.00471559
Sord	Sorbitol dehydrogenase OS=Mus musculus OX=10090 GN=Sord PE=1 SV=3	6.62	38819.8	646.47	Q64442	10	36.97	0.0008	DHSO_MOUSE	43.57	53.65	48.6	42.3	44.07	60.17	55.1	42.38	55.63	55	62.33	66.99	67.44	55.61	85.78	91.58	38.68	51.85	45.16	44.23	39.94	61.92	48.64	47.89	30.59	42.3	53.81	49	37.45	37.62	39.38	57.64	-0.592715	2.32646	0.00471559
Rab13	Ras-related protein Rab-13 OS=Mus musculus OX=10090 GN=Rab13 PE=1 SV=1	10.1	22941.3	3430.09	Q9DD03	7	40.1	0	RAB13_MOUSE	15.81	15.34	17.23	12.14	11.8	16.49	12.83	NA	22.78	20.87	21.36	22.29	33.83	31.43	16.79	13.87	11.48	12.61	14.85	11.39	12.34	12.58	13.71	12.52	28.22	27.62	27.13	45.68	40.33	27.23	39.97	64.55	0.886232	2.32646	0.00471559
Slc6a11	Sodium- and chloride-dependent GABA transporter 3 OS=Mus musculus OX=10090 GN=Slc6a11 PE=1 SV=2	6.65	71386.8	1016.74	P31650	10	18.34	0	S6A11_MOUSE	344.93	401.09	384.75	409.94	279.79	318.59	338.35	308.61	207.45	246.72	605.81	568.59	198.42	207.69	246.08	300.9	331.79	413.31	374.25	310.6	518.04	596.76	671.39	678.76	176.6	173.09	205.37	213.81	206.84	220.26	148.56	142.75	-1.10517	2.30628	0.00493997
Atp6v1g1	V-type proton ATPase subunit G 1 OS=Mus musculus OX=10090 GN=Atp6v1g1 PE=1 SV=3	8.2	13838.5	3062.95	Q9CR51	4	39.83	0	VATG1_MOUSE	56.03	37.73	36.81	40.9	40.22	43.23	56.61	43.51	44.7	45.29	41.69	41.92	36.56	26.93	36.09	38.23	33.57	55.87	45.9	39.42	46.59	38.97	48.92	38.41	70.36	70.65	56.38	58.34	73.89	47.06	43.85	57.47	0.641661	2.30628	0.00493997
Serpinc1	Antithrombin-III OS=Mus musculus OX=10090 GN=Serpinc1 PE=1 SV=1	6.08	52516.9	744.7	P32261	10	27.74	0.0008	ANT3_MOUSE	134.24	123.01	105.69	152.52	188.85	73.04	97.06	NA	336.13	303.9	314.84	311.06	289.05	313.32	270.15	312.39	80.65	59.58	86.15	NA	151.61	147.39	72.62	46.55	385.98	380.51	472.58	428.82	584.48	390.92	431.79	487.93	1.02999	2.28892	0.00514136
Rps10	40S ribosomal protein S10 OS=Mus musculus OX=10090 GN=Rps10 PE=1 SV=1	10.72	18915.8	1808.73	P63325	5	33.94	0	RS10_MOUSE	61.22	60.96	71.44	117.52	91.08	70.74	57.45	93.61	47.06	40.7	48.38	33.01	42.45	38.25	60.46	28.55	85.04	62.69	38.94	50	45.76	38.51	61.51	47.48	55.63	41.73	48.44	42.47	59.17	38.52	55.94	55.46	0.790362	2.26556	0.00542547
Me1	NADP-dependent malic enzyme OS=Mus musculus OX=10090 GN=Me1 PE=1 SV=2	7.21	64581.2	3138.23	P06801	24	56.82	0	MAOX_MOUSE	224.98	245.09	365.82	210.89	276.87	270.87	214.99	217.16	228.03	241.35	199.94	227.45	218.53	234.07	157.38	207.34	184.85	231.4	217.84	268.99	227.78	285.24	222.73	231.94	372.31	334.07	231.88	330.5	252.95	299.54	249.82	341.6	0.588392	2.25003	0.00562299
Gpm6a	Neuronal membrane glycoprotein M6-a OS=Mus musculus OX=10090 GN=Gpm6a PE=1 SV=1	5.01	31890.9	1586.8	P35802	7	18.35	0	GPM6A_MOUSE	224.48	307.89	291.86	318.05	235.71	295.51	214.27	364.51	1262.38	890.9	1091.78	840.78	670.39	1284.85	660.08	202.1	206.5	260.77	231.42	252.47	312.64	346.25	413.86	378.58	245.61	277.16	587.3	355.53	281.9	510.15	337.83	304.6	-1.21899	2.23986	0.00575626
Sorbs2	Sorbin and SH3 domain-containing protein 2 OS=Mus musculus OX=10090 GN=Sorbs2 PE=1 SV=2	8.57	133546	269.86	Q3UTJ2	8	8.9	0.0054	SRBS2_MOUSE	136.69	129.93	87.39	NA	121.44	165.83	140.95	84.28	165.43	140.98	154.71	139.52	92.44	111.99	180.11	155.66	78.07	126.81	NA	67.98	73.71	60.7	64.8	98.8	205.62	206.39	185.36	165.79	215.8	161.28	181.62	197.38	1.0443	2.18535	0.00652606
Sorbs1	Sorbin and SH3 domain-containing protein 1 OS=Mus musculus OX=10090 GN=Sorbs1 PE=1 SV=2	8.22	144040	734.09	Q62417	24	22.48	0.0008	SRBS1_MOUSE	579.81	560.18	441.18	457.55	466.52	503.69	766.42	453.06	562.49	499.8	252.42	239.84	315.9	273.86	405.35	305.3	395.87	426.78	510.98	399.69	444.22	500.82	419.62	361.07	625.75	559.5	353.68	306.99	650.16	378.42	507.19	625.23	0.77827	2.18535	0.00652606
Efhd2	EF-hand domain-containing protein D2 OS=Mus musculus OX=10090 GN=Efhd2 PE=1 SV=1	4.81	26791.3	1551.29	Q9D8Y0	8	33.75	0	EFHD2_MOUSE	61.01	52.13	54.75	39.39	47.37	43.25	71.53	28.46	83.3	59.8	78.8	55.23	36.99	53.75	71.56	53.59	53.12	54.69	45.65	31.02	48.91	37.46	53.75	46.74	106.3	98.07	88.4	93.7	123.06	89.77	96.17	113.53	0.82159	2.18535	0.00652606
Adssl1	Adenylosuccinate synthetase isozyme 1 OS=Mus musculus OX=10090 GN=Adssl1 PE=1 SV=2	8.6	50539.7	6330.56	P28650	24	65.86	0	PURA1_MOUSE	1387.07	1297.13	1320.1	1296.32	1405.47	1506.28	1537.44	1304.02	548.68	540.53	574.16	537.01	562.4	570.26	471.81	514.16	1086.58	1046.35	1641.37	1227.88	1280.22	1494.7	1267.55	1260.22	815.11	928.77	657.6	726.2	674.74	839.53	701.59	905.82	0.636632	2.12482	0.00750214
Isg15	Ubiquitin-like protein ISG15 OS=Mus musculus OX=10090 GN=Isg15 PE=1 SV=4	8	18068.8	551.57	Q64339	3	34.78	0.0014	ISG15_MOUSE	31.17	41.47	27.67	17.47	24.37	31.69	22.53	27.97	14.15	19.04	15.53	15.09	15.69	NA	14.05	14.7	21.26	32.6	25.15	21.75	22.96	24.61	30.41	30.3	24.49	22.63	25.12	38.54	19.99	21.49	21.58	23.38	0.728773	2.11867	0.00760909
Iars2	Isoleucine--tRNA ligase_ mitochondrial OS=Mus musculus OX=10090 GN=Iars2 PE=1 SV=1	6.4	113945	335.69	Q8BIJ6	9	16.01	0.0034	SYIM_MOUSE	112.54	189.29	109.59	NA	NA	142.69	136.56	159.63	137.09	157.45	195.49	186.04	168.48	182.34	184.81	171.61	113.97	53.62	109.74	96.72	NA	155.57	95.66	60.12	212.8	192.68	176.98	201.78	155.71	184.17	203.37	245.63	0.770801	2.0923	0.00808545
Mcts1	Malignant T-cell-amplified sequence 1 OS=Mus musculus OX=10090 GN=Mcts1 PE=1 SV=1	9.18	20783.4	778.28	Q9DB27	4	34.81	0.0008	MCTS1_MOUSE	16.68	27.71	15.58	21.04	14.63	NA	15.93	21.3	23.38	22.33	32.58	27.65	31.1	26.5	31.35	23.75	15.02	21.64	15.14	18.83	17.21	15.8	NA	NA	9.55	11.45	1.26	14.69	11.03	16.54	1.11	13.71	-1.84149	2.0923	0.00808545
Ahcyl2	Putative adenosylhomocysteinase 3 OS=Mus musculus OX=10090 GN=Ahcyl2 PE=1 SV=1	7.1	67926	2602.68	Q68FL4	19	35.4	0	SAHH3_MOUSE	339.81	231.71	332.38	381.62	626.55	307.38	252.61	248.8	576.51	591.15	667.96	584.9	572.61	501.11	500.21	546.84	439.89	724.16	361.92	564.5	378.73	204.59	402.74	663.55	377.04	341.92	294.73	335.83	315.37	265.09	322.16	370.35	-1.22977	2.07412	0.00843101
Rab2b	Ras-related protein Rab-2B OS=Mus musculus OX=10090 GN=Rab2b PE=1 SV=1	6.27	24483.5	5022.71	P59279	11	58.8	0	RAB2B_MOUSE	48	80.76	101.93	83.91	118.43	58.83	51	74.25	31.36	40.22	46.06	35.64	48.94	36.56	39.51	42.04	54.15	36.69	34.89	65.97	41.44	48.02	66.6	37.35	42.19	48.41	68.11	48.14	30.87	44.8	48.42	52.92	0.902436	2.03985	0.00912332
Mccc1	Methylcrotonoyl-CoA carboxylase subunit alpha_ mitochondrial OS=Mus musculus OX=10090 GN=Mccc1 PE=1 SV=2	7.71	79743.2	287.49	Q99MR8	5	11.72	0.0054	MCCA_MOUSE	467.59	672.3	856.51	397.93	671	NA	747.27	NA	67.44	56.97	79	52	72.37	72.53	77.5	71.73	634.77	760.93	711.21	741.99	654.06	813.21	630.58	623.28	46.63	36.92	49.7	59.47	56.3	NA	42.71	48.48	-0.675979	2.03749	0.00917296
Mpst	3-mercaptopyruvate sulfurtransferase OS=Mus musculus OX=10090 GN=Mpst PE=1 SV=4	6.03	33325.4	657.65	Q99J99	5	26.94	0.0008	THTM_MOUSE	32.43	51.03	55.13	53.99	53.21	54.63	51.7	49.59	43.8	50.84	40.96	42.84	38.13	48.76	48.5	47.99	45.3	48.4	55.42	51.09	46.94	62.91	53.2	52.16	57.65	53.71	82.37	46.96	67.93	77.53	155.18	85.68	0.645206	2.00866	0.00980254
Akap13	A-kinase anchor protein 13 OS=Mus musculus OX=10090 GN=Akap13 PE=1 SV=1	5.1	307626	1106.8	E9Q394	9	3.85	0	AKP13_MOUSE	782.03	754.98	918.27	1095.18	729.2	746.11	503.99	801.5	5336.89	3713.8	4303.18	3363.13	3908.18	4190.31	4804.02	4230.15	577.4	NA	770.74	984.38	589.99	682.82	NA	927.15	2065.68	1791.04	2267.88	2921.89	3210.13	1942.63	2584.7	1879.89	-0.807694	2.00572	0.0098691
Tpm3	Tropomyosin alpha-3 chain OS=Mus musculus OX=10090 GN=Tpm3 PE=1 SV=3	4.48	33051.1	4795.98	P21107	13	43.51	0	TPM3_MOUSE	478.93	342.68	226.84	185.49	258.08	219.44	494.04	301.54	319.85	335.78	275.12	314.85	255.67	211.68	335.88	313.9	288.92	149.65	362.19	168.35	359.21	139.52	368.64	191.74	475.6	502.36	389.27	411.09	512.04	425.3	349.84	447.92	0.907562	1.97588	0.0105711
Des	Desmin OS=Mus musculus OX=10090 GN=Des PE=1 SV=3	5.03	53554.9	2554.32	P31001	14	26.44	0	DESM_MOUSE	53.43	48.87	44.09	38.01	41.18	68.58	55.06	56.09	69.39	50.15	45.54	55.56	43.78	38.9	36.55	49.72	37.71	38.82	34.55	49.49	50.73	31.92	51.43	20.29	60.37	67.3	55.87	54.92	63.11	62.87	60.47	62.17	0.743036	1.97588	0.0105711
Rps13	40S ribosomal protein S13 OS=Mus musculus OX=10090 GN=Rps13 PE=1 SV=2	11.18	17222.3	1685.84	P62301	6	37.09	0	RS13_MOUSE	50.08	51.03	47.13	39.1	46.94	48.87	50.63	52.7	33.69	38.53	42.92	66.9	36.28	39.28	49.43	59.27	41.28	47.84	39.87	26.11	53.81	50.3	52.39	52.14	50.78	69.44	53.87	56.98	68.75	72.6	75.31	66.84	0.631313	1.97588	0.0105711
Rpl31	60S ribosomal protein L31 OS=Mus musculus OX=10090 GN=Rpl31 PE=1 SV=1	11.21	14462.9	1061.84	P62900	5	36	0	RL31_MOUSE	14.71	NA	19.67	18.62	19.58	NA	24.13	25.01	17.58	14.3	17.59	16.64	17.73	13.81	13.22	16.5	13.34	25.25	20.89	17.3	22.63	22.27	26.91	20.11	26.06	28.32	20.91	22.33	27.94	27.65	33.47	35.95	0.745456	1.97588	0.0105711
Hspa1l	Heat shock 70 kDa protein 1-like OS=Mus musculus OX=10090 GN=Hspa1l PE=1 SV=4	5.85	71036.6	3699.13	P16627	21	37.91	0	HS71L_MOUSE	315.24	367.44	228.63	226.82	203.91	484.86	194.47	194.73	209.68	185.32	184.06	199.38	161.16	477.74	371.37	479.01	1140.23	307.31	219.3	223.72	214.77	238.13	224.69	210.97	89.37	95.02	95.05	113.84	161.17	309.79	86.82	88.69	-1.2501	1.96231	0.0109066
Vps13b	Vacuolar protein sorting-associated protein 13B OS=Mus musculus OX=10090 GN=Vps13b PE=1 SV=3	6.02	449262	540.62	Q80TY5	8	3.23	0.0014	VP13B_MOUSE	1221.19	317	479.85	272.29	285.68	398.13	692.71	NA	352.82	390.59	701.66	1144.31	596.43	411.66	374.02	646.77	1166.26	1287.27	2089	2162.55	1998.21	NA	471.44	1523.41	605.33	416.86	448.28	460.93	641.63	267.83	422.67	755.24	-1.75775	1.92777	0.0118093
Vamp3	Vesicle-associated membrane protein 3 OS=Mus musculus OX=10090 GN=Vamp3 PE=1 SV=1	8.86	11594.3	8530.24	P63024	5	56.31	0	VAMP3_MOUSE	46.85	61.01	45.8	37.96	44.65	66.22	52.98	74.91	55.19	55.54	51.81	45.42	31.04	28.89	46.28	37.97	30.94	43.64	41.13	46.6	47.71	52.99	50.44	41.19	39.51	25.39	19.47	19.72	23.25	18.54	20.18	18.08	-0.681365	1.90925	0.012324
Mtap	S-methyl-5'-thioadenosine phosphorylase OS=Mus musculus OX=10090 GN=Mtap PE=1 SV=1	6.79	31632.2	1092.66	Q9CQ65	11	59.72	0	MTAP_MOUSE	31.03	33.12	30.83	34.76	30.36	22.23	29.37	98.66	80.21	67.46	58.08	58.18	68.34	53.18	60.31	31.87	23.09	29.95	21.22	36.12	14.68	33.96	25.75	27.56	98.9	80.11	86.24	74.03	86.19	65.17	71.66	80.59	0.900633	1.89626	0.0126981
Slc25a31	ADP/ATP translocase 4 OS=Mus musculus OX=10090 GN=Slc25a31 PE=1 SV=1	10.06	35543.1	3058.31	Q3V132	13	35	0	ADT4_MOUSE	126.05	166.24	128	220.46	119.63	92.54	157.54	119.08	104.58	109.67	125.8	122.24	119.55	90.73	109.22	116.87	82.74	107.37	111.98	115.33	97.71	117.03	142.23	109.87	176.86	185.82	157.76	163.59	159.07	137.05	161.73	178.17	0.878759	1.86753	0.0135667
Kcna2	Potassium voltage-gated channel subfamily A member 2 OS=Mus musculus OX=10090 GN=Kcna2 PE=1 SV=1	4.58	57157.1	490.39	P63141	13	37.68	0.0014	KCNA2_MOUSE	124.31	110.06	117.85	144.12	139.64	95.98	107.46	144.38	135.22	165.63	147.25	151.7	188.42	388.26	154.76	124.99	93.07	64.15	107.07	92.42	121.72	116.38	102.26	70.27	90.53	88.84	78.73	86.92	60.38	92.34	79.4	93.9	-0.658405	1.85082	0.0140987
Uchl3	Ubiquitin carboxyl-terminal hydrolase isozyme L3 OS=Mus musculus OX=10090 GN=Uchl3 PE=1 SV=2	4.78	26322.8	1597.43	Q9JKB1	9	47.83	0	UCHL3_MOUSE	195.18	67.79	92.93	198.15	65.92	63.7	84.48	70.62	61.84	29.39	47.47	46.73	39.83	22.68	41.59	25.99	61.84	75.52	97.52	57.12	67.93	55.48	71.93	64.88	56.83	52.38	58.47	54.34	68.37	49.69	24.3	57.63	0.906558	1.7845	0.0164246
Erp29	Endoplasmic reticulum resident protein 29 OS=Mus musculus OX=10090 GN=Erp29 PE=1 SV=2	5.82	28880.3	818.31	P57759	8	45.42	0.0008	ERP29_MOUSE	71.25	52.4	54.34	32.26	39.56	NA	72.59	40.5	58.22	48.2	72.27	54.87	48.36	42.89	50.49	22.63	45.11	57.7	34.08	35.69	55.59	39.59	46.9	49.58	85.77	72.76	70.53	74.51	100.81	62.89	68.3	68.84	0.804864	1.77398	0.0168275
App	Amyloid-beta A4 protein OS=Mus musculus OX=10090 GN=App PE=1 SV=3	4.52	87748.7	718.02	P12023	14	21.69	0.0008	A4_MOUSE	166.99	413.32	331.28	185.82	458.38	514.14	666.93	521.37	190.11	166.64	164.24	158.02	156.11	159.26	141.46	151.97	345.96	348.55	333.38	275.82	232.45	201.36	251.85	192.17	285.17	289.19	185.71	189.83	256.44	232.04	213.37	244.91	1.01945	1.76708	0.0170972
Maob	Amine oxidase [flavin-containing] B OS=Mus musculus OX=10090 GN=Maob PE=1 SV=4	8.32	59071.1	965.07	Q8BW75	10	28.46	0	AOFB_MOUSE	62.03	58.44	57.9	51.48	55.81	55.36	40.81	54.28	87.66	81.37	151.4	146.31	95.36	95.83	102.1	117.3	61.55	56.26	69.35	65.22	81.18	78.17	87.58	79.61	73.21	77.23	117.07	105.23	75.73	84.74	87.38	73.13	-0.72826	1.70561	0.0196966
Kras	GTPase KRas OS=Mus musculus OX=10090 GN=Kras PE=1 SV=1	6.4	21941	2130.84	P32883	10	67.2	0	RASK_MOUSE	69.67	67.53	81.05	94.64	87.76	90.08	70.44	275.9	35.72	42.31	37.14	36.17	38.26	31.64	37.02	40.52	47.85	40.6	54.89	38.99	39.77	48.12	64.22	41.27	36.8	35.99	35.17	36.75	30.78	34.62	33.59	37.53	0.919691	1.68493	0.0206572
Tpm2	Tropomyosin beta chain OS=Mus musculus OX=10090 GN=Tpm2 PE=1 SV=1	4.46	32950.8	2629.74	P58774	10	34.15	0	TPM2_MOUSE	160.66	135.75	84.09	30.81	129.39	65.24	181.33	130.72	87.58	91.9	103.16	107.1	72.45	71.7	131.82	155.98	83.83	42.35	141.2	71.75	159.05	69.85	155.25	112.48	54.57	49.35	40.07	44.43	58.37	42.52	35.3	44.66	-1.03595	1.65893	0.0219318
Grb2	Growth factor receptor-bound protein 2 OS=Mus musculus OX=10090 GN=Grb2 PE=1 SV=1	5.89	25352.5	1163.73	Q60631	14	71.89	0	GRB2_MOUSE	66.68	50.37	37.49	50.4	42.64	71.31	60.46	66.37	57.32	69.42	60.63	69.62	65.23	46.2	58.74	67.46	53.66	56.81	40.32	29.32	56.27	14.92	67.16	43.29	84.01	87.59	91.48	83.25	99.3	88.58	89.25	89.85	0.929825	1.65893	0.0219318
Mobp	Myelin-associated oligodendrocyte basic protein OS=Mus musculus OX=10090 GN=Mobp PE=1 SV=1	11.73	19596.5	5460.51	Q9D2P8	6	34.12	0	MOBP_MOUSE	167.09	246.24	226.39	222.48	229.3	232.73	184.74	205.72	133.8	183.75	214.8	275.66	172.07	118.74	188.72	179.99	122.77	171.92	175.1	189.73	213.24	195	169.19	149.35	112.56	112.27	95.71	129.12	84.65	78.56	69.42	68.35	-0.645942	1.63041	0.02342
Arpc2	Actin-related protein 2/3 complex subunit 2 OS=Mus musculus OX=10090 GN=Arpc2 PE=1 SV=3	7.01	34471.2	1444.42	Q9CVB6	12	49.33	0	ARPC2_MOUSE	85.64	117.89	95.48	137.98	91.54	89.38	81.25	113.96	112.38	141.96	127.17	127.09	134.16	104.35	118.34	138.83	64.96	123.28	113.39	95.3	91.54	115.23	89.85	124.5	163.89	182.58	402.15	152.48	142.19	160.73	368.31	143.83	0.651012	1.62444	0.0237444
Scarb2	Lysosome membrane protein 2 OS=Mus musculus OX=10090 GN=Scarb2 PE=1 SV=3	4.81	54500.3	584	O35114	10	25.94	0.0014	SCRB2_MOUSE	142.14	104.66	70.09	77.3	142.55	NA	88.73	98.07	70.6	108.96	107.13	65.17	112.02	98.73	89.79	79.26	67.64	94.25	92.42	137.07	97.92	91.86	106.56	79.57	163.39	215.32	132.07	140.46	56.81	174.63	202.05	183.69	0.815972	1.622	0.0238779
NA	Ig heavy chain V region AC38 205.12 OS=Mus musculus OX=10090 PE=1 SV=1	7.03	13048.4	3237.1	P06330	6	72.03	0	HVM51_MOUSE	43.61	119.68	50.63	80.46	170.67	79.93	51.24	46.53	12.46	10.29	14.48	12.56	11.81	7.19	9.68	12	43.91	44.03	59.73	46.42	46.21	76.73	53.17	52.36	16.72	17.19	24.3	53.78	12.79	8.42	15.82	28.5	1.25215	1.62159	0.0239007
Cntnap1	Contactin-associated protein 1 OS=Mus musculus OX=10090 GN=Cntnap1 PE=1 SV=2	6.65	158308	866.88	O54991	23	20.79	0.0008	CNTP1_MOUSE	434.28	301.24	440.74	354.22	276.98	344.4	472.47	410.45	361.31	402.24	347.47	276.28	350.35	314.74	456.07	472.17	404.92	291.78	427.75	260.01	407.84	491.57	418.06	452.07	771.72	666.22	392.83	383.53	543.77	582	679	690.27	0.589747	1.60991	0.0245521
Slc44a1	Choline transporter-like protein 1 OS=Mus musculus OX=10090 GN=Slc44a1 PE=1 SV=3	8.74	74606.9	5470.55	Q6X893	25	41.81	0	CTL1_MOUSE	9778.23	1626.68	3586.25	2306.81	3325.25	1637.18	1664.56	1984.72	1332.24	1860.03	1440.16	1482.55	1608.3	1457.2	1467.77	1804.04	12405.3	3935.84	3475.91	8529.69	8326.28	1528.89	1635.2	3355.13	991.94	1047	1082.94	1011.97	748.99	1017.81	1078.69	964.44	-1.32521	1.59602	0.0253499
Ybx1	Nuclease-sensitive element-binding protein 1 OS=Mus musculus OX=10090 GN=Ybx1 PE=1 SV=3	10.29	35730	515.45	P62960	4	27.64	0.0014	YBOX1_MOUSE	39.01	42.35	53.44	NA	20.55	26.26	39.24	NA	29.39	26.93	34.19	32.06	31.94	28.31	29.86	28.77	29.96	45.39	40.53	28.55	38.16	39.65	38.64	37.34	48.38	37.34	42.23	44.04	56.87	39.3	58.53	64.65	0.602635	1.56156	0.0274436
Nmral1	NmrA-like family domain-containing protein 1 OS=Mus musculus OX=10090 GN=Nmral1 PE=1 SV=1	6.44	34547.3	974.82	Q8K2T1	13	46.93	0	NMRL1_MOUSE	87.51	68.73	52.62	20.58	94.59	82.51	77.03	79.04	203.76	164.7	126.23	114.67	119.64	117.45	161.44	124.27	76.45	155.66	77.72	57.58	74.45	83.01	69.83	65.73	102.07	85.71	97.69	76.83	105.2	107.11	102.16	89.45	-0.828412	1.53756	0.0290028
Efcab6	EF-hand calcium-binding domain-containing protein 6 OS=Mus musculus OX=10090 GN=Efcab6 PE=1 SV=2	9.15	177197	897.09	Q6P1E8	8	6.93	0	EFCB6_MOUSE	158.99	243.31	151.09	80.53	NA	308.16	286.26	127.34	573.12	625.21	578.19	520.37	462.74	480.67	633.76	570.12	164.67	71.91	164.38	141.64	122.55	126.37	169.53	143.54	163.26	161.66	335.17	297.32	112.4	181.07	148.9	203.81	-1.15198	1.52281	0.030005
Rps19	40S ribosomal protein S19 OS=Mus musculus OX=10090 GN=Rps19 PE=1 SV=3	11.08	16085.5	2309.52	Q9CZX8	6	40	0	RS19_MOUSE	21.42	39.54	40.16	29.17	69.52	66.63	25.18	40.42	37.89	41.4	41.96	42.34	37.56	27.92	38.12	33.39	26.5	35.4	28.34	36.99	25.99	30.06	28.79	33.26	44.9	40.42	47.51	47.89	42.29	42.15	48.2	101.4	0.742782	1.49708	0.031836
Fabp5	Fatty acid-binding protein 5 OS=Mus musculus OX=10090 GN=Fabp5 PE=1 SV=3	6.16	15479.6	18652.3	Q05816	11	85.19	0	FABP5_MOUSE	348.89	280.47	249.76	385.87	249.44	278.8	345.76	398.86	409.87	350.82	310.07	317.75	367.28	243.03	291.2	265.79	400.52	373.37	304.01	207.62	377.4	145.65	356.03	272.38	585.73	545.83	588.33	549.05	568.68	519.3	557.73	559.71	0.931259	1.48276	0.0329036
Atp4a	Potassium-transporting ATPase alpha chain 1 OS=Mus musculus OX=10090 GN=Atp4a PE=1 SV=3	5.53	115727	2279.55	Q64436	24	26.43	0	ATP4A_MOUSE	318.7	315.83	531.52	326.27	454.93	487.66	1793.52	452.47	273.74	196.3	266.23	250.39	253.31	203.34	239.78	216.88	166.17	170.19	226.05	185.06	219.55	202.03	369.19	156.82	268.28	215.11	196.41	191.92	232.73	183.43	220.4	182	1.0812	1.42766	0.0373541
Capn2	Calpain-2 catalytic subunit OS=Mus musculus OX=10090 GN=Capn2 PE=1 SV=4	4.67	80727.7	3559.83	O08529	31	53.71	0	CAN2_MOUSE	546.36	580.07	555.81	680.47	559.58	644.43	575.97	4615.45	561.78	572.68	461.99	495.99	582.43	487.12	451.85	512.66	392.28	591.46	580.22	627.73	579.47	639.08	533.55	482.68	788.18	835.52	653.1	677.09	507.96	615.07	570.61	662.94	0.832777	1.41938	0.0380728
Mug2	Murinoglobulin-2 OS=Mus musculus OX=10090 GN=Mug2 PE=1 SV=2	6.31	163808	1072.57	P28666	26	23.91	0	MUG2_MOUSE	1261.19	1113.44	990.53	1420.54	1294.09	1758.75	1218.76	918.94	365.47	551.58	547.62	382.24	578.26	373.61	504.16	441.25	1893.15	1589.7	1686.01	2395.62	1826.04	1723.51	1726.75	882.56	232.54	291.1	633.73	590.61	390.79	407.44	426.69	429.09	-0.623771	1.40943	0.0389552
Rab3a	Ras-related protein Rab-3A OS=Mus musculus OX=10090 GN=Rab3a PE=1 SV=1	4.66	25198	9288.49	P63011	7	39.09	0	RAB3A_MOUSE	124.57	111.06	113.15	138.26	84.26	108.51	110.78	92.2	101.78	117.25	276.61	260.61	120.05	102.51	123	137.71	111.44	98.5	143.36	106.63	152.44	177.93	173.61	174.23	118.13	104.76	155.92	150.59	105.6	109.3	92.38	104.37	-0.654904	1.40943	0.0389552
Cbx3	Chromobox protein homolog 3 OS=Mus musculus OX=10090 GN=Cbx3 PE=1 SV=2	4.94	21026.5	497.32	P23198	2	15.3	0.0014	CBX3_MOUSE	29.52	21.44	15.74	28.62	NA	22.94	44.51	32.55	26.51	20.5	23.48	20.49	22.15	17.71	23.57	26.78	26	20.64	18.94	14.78	29.95	12.71	20.08	23.41	21.96	19.26	28.68	25.62	39.28	23.55	45.69	33.28	0.748203	1.4078	0.0391017
Rpl18	60S ribosomal protein L18 OS=Mus musculus OX=10090 GN=Rpl18 PE=1 SV=3	12.28	21701.6	2006.91	P35980	5	28.19	0	RL18_MOUSE	12.64	66.44	NA	102.36	19.18	91.91	11.84	67.1	116.43	129.88	128.38	176.61	165.56	145.75	145.17	158.4	57.9	74.26	74.12	82.41	72.31	94.49	140.92	80.89	109.19	133.43	190.48	131.04	179.46	132.85	142.49	156.11	-1.0968	1.40564	0.0392975
S100a6	Protein S100-A6 OS=Mus musculus OX=10090 GN=S100a6 PE=1 SV=3	5.15	10107.7	6902.04	P14069	3	24.72	0	S10A6_MOUSE	285.56	241.43	190.86	223.59	184.38	234.19	115.53	232.93	331.11	265.31	220.2	215.94	281.81	230.79	265.5	261.65	144.56	176.12	219.53	186.24	214.42	143.35	222.91	162.83	420.14	329.89	352.8	327.04	428.17	305.28	370.53	399.38	0.699054	1.3813	0.0415621
S100a13	Protein S100-A13 OS=Mus musculus OX=10090 GN=S100a13 PE=1 SV=1	5.83	11157.8	2061.11	P97352	4	33.67	0	S10AD_MOUSE	54.2	34.72	48.31	45.73	39.15	NA	33.02	36.9	37.77	28.18	33.74	20.3	21.96	22.69	29.49	45.38	36.09	33.02	26.93	28.43	19.39	9.75	20.36	30.32	35.51	32.69	22.29	20.97	41.52	24.13	33.07	45.93	0.877852	1.37742	0.0419352
Cntn1	Contactin-1 OS=Mus musculus OX=10090 GN=Cntn1 PE=1 SV=1	5.76	114244	2265.06	P12960	38	51.18	0	CNTN1_MOUSE	2022.74	2144.35	2122.9	2251.66	2453.83	2099.41	2711.27	2325.67	469.62	472.14	527.06	518.37	377.21	360.33	499.84	598.03	1602.49	1762.44	2271.52	2044.8	2349.43	2060.34	2433.45	1700.88	718.99	777.07	554.56	611.67	642.7	659.45	765.58	835	0.717544	1.36055	0.0435958
Syn1	Synapsin-1 OS=Mus musculus OX=10090 GN=Syn1 PE=1 SV=2	10.35	74268.5	2748.26	O88935	19	46.18	0	SYN1_MOUSE	235.03	244.99	254.41	278.94	223.98	226.24	215.78	247.2	235.46	240.4	702.25	695.55	223.36	198.68	287.9	319.4	194.53	218.98	248.01	233.93	318.16	370.61	421.12	408.61	208.42	204.66	340.16	322.74	206.08	206.48	174.36	216.2	-0.761449	1.35926	0.0437257
Ehd2	EH domain-containing protein 2 OS=Mus musculus OX=10090 GN=Ehd2 PE=1 SV=1	6.08	61345.7	614.74	Q8BH64	19	51.57	0.0008	EHD2_MOUSE	343.88	151.56	293.64	95.85	371.68	445.84	528.76	140.8	107.15	105.96	87.14	92.89	97.32	88.43	103.85	124.16	308.45	190.11	478.36	212.99	497.86	364.71	442.44	337.05	78.91	68.5	86.33	81.44	54.56	56.45	46.59	53.74	-1.03514	1.35864	0.0437888
Opalin	Opalin OS=Mus musculus OX=10090 GN=Opalin PE=1 SV=1	4.64	15947	1930.21	Q7M750	4	46.85	0	OPALI_MOUSE	47.15	13.54	58.27	40.81	49.39	76.77	46.52	42.68	99.55	37.9	8.79	22.13	12.19	24.64	33.13	32.42	31.61	31.97	22.12	17.3	14.75	28.86	25.41	23.79	42.92	37.11	24.22	24.1	32.61	23.93	41.74	35.97	1.13067	1.34908	0.0447626
Lcp1	Plastin-2 OS=Mus musculus OX=10090 GN=Lcp1 PE=1 SV=4	5.02	70776.7	1983.9	Q61233	26	52.95	0	PLSL_MOUSE	97.92	130.72	251.2	124.37	316.06	312.6	159.2	123.29	253.23	243.98	160.42	171.4	215.2	246.22	199.64	204.88	156.53	123.76	130.47	144.86	314.7	112.96	262.69	229.8	389.89	429.45	330.52	354.14	325.07	356.97	335.94	429.43	0.807338	1.34062	0.0456433
38961	Septin-6 OS=Mus musculus OX=10090 GN=Sept6 PE=1 SV=4	6.02	50075.9	1536.42	Q9R1T4	16	48.62	0	SEPT6_MOUSE	1497.23	2177.74	1638.52	2200.17	1590.83	3288.8	1388.58	140.25	1959.08	2246.9	2567.65	2991.04	2547.28	2392.45	1961.2	156.68	652.44	84.05	79.94	1009.78	828.06	1006.32	854.27	82.92	2374.93	2186.62	2779.12	2808.11	1644.73	1728.39	2568.16	1974.99	2.33633	1.33218	0.0465398
Sugt1	Protein SGT1 homolog OS=Mus musculus OX=10090 GN=Sugt1 PE=1 SV=3	5.15	38444.1	919.91	Q9CX34	14	49.4	0	SGT1_MOUSE	74.02	69.75	63.9	75.08	65.87	70.77	66.06	152.81	475.83	422.94	476.27	465.61	493.46	424.85	459.38	75.16	53.27	72.18	68.88	67.1	62.55	65.3	66.14	56.6	517.12	426.43	472.29	473.83	507.49	525.46	570	656.98	0.754003	1.32963	0.0468137
Epb41l1	Band 4.1-like protein 1 OS=Mus musculus OX=10090 GN=Epb41l1 PE=1 SV=2	5.3	98942.4	527.19	Q9Z2H5	12	19.23	0.0014	E41L1_MOUSE	132.62	133.2	111.68	123.9	123.2	82.84	124.48	153.73	133.87	137.5	199.35	217.44	124.61	115.87	135.01	76.79	148.63	1209.7	179.26	142.53	184.18	152.22	181.85	206.29	158.72	147.28	155.37	139.08	123.26	135.58	115.47	109.14	-0.853515	1.32963	0.0468137
