# Supplementary material for: White matter integrity in mice requires continuous myelin synthesis at the inner tongue
Source: Nat Commun. 2022 Mar 4;13:1163. doi: 10.1038/s41467-022-28720-y (PMC8897471; doi:10.1038/s41467-022-28720-y)
Supplement: Supplementary file 10 — Source Data [file 41467_2022_28720_MOESM10_ESM.zip › Source data Suppl Figure 6.xlsx]

## Sheet: Fig S6A
Supplementary Figure 6A
GFAP positiv area in Fimbria normalized to control - average per animal
	Control							iKO
8W pti.	0.73545	1.20774	1.05681					0.70589	1.22889	1.04763	0.935449	0.883277
16W pti.	0.98308	0.99432	1.27849	0.90495	0.83917			2.18958	2.28076	1.74575		1.73677
26W pti.	0.651259	1.05257	1.06806	1.08461	1.14349			2.29742	2.2516	2.00797
52W pti.	0.610054	0.915671	1.28338	1.19089				1.80149	2.02199	2.29214	1.9843	2.22058
Unpaired two-tailed t-test
	p-values
8W pti.	0.805039
16W pti.	0.000338038
26W pti.	0.000121045
52W pti.	0.00036594

## Sheet: Fig S6B
Supplementary Figure 6B
[%] MAC3 positive area in Fimbria - average per animal
	Control							iKO
8W pti.	0.047	0.152	0.0745					0.235	0.088	0.1295	0.145	0.1285
16W pti.	0.117	0.046	0.05	0.0925				0.288	0.223	0.12	0.416	0.2175
26W pti.	0.081	0.1965	0.131	0.0635	0.0805			1.1775	1.571	1.4555
52W pti.	0.945167	0.806667	0.582	1.16	0.633333			6.9055	13.3067	13.4413	14.595
Unpaired two-tailed t-test
	p-value
8W pti.	0.223079
16W pti.	0.0178718
26W pti.	7.78085e-06
52W pti.	0.000160326

## Sheet: Fig S6C
Supplementary Figure 6C
Number of APP spheroids per area in Fimbria - average per animal
	Control							iKO
8W pti.	6.4	16.23	9.41	26.72				18.8	13.88	9.54	17.36	20.73
16W pti.	40.97	18.07	17.36	11.48	13.17			46.58	31.07	23.76	33.98	21.3	51.37
26W pti.	25.7	23.12	21.31	28.18	18.07			152.02	166.47	159.47
52W pti.	66	144	239	80	181			565	829	555	806	791
Unpaired two-tailed t-test
	p-value
8W pti.	0.771739
16W pti.	0.0782031
26W pti.	3.33871e-08
52W pti.	3.63305e-05

## Sheet: Fig S6D
Supplementary Figure 6D
CD3 cells per Area in Fimbria normalized to control - average per animal
	Control							iKO
8W pti.	35.9504	73.5597	118.844	171.646				319.242	103.467	104.86	131.326	183.206
16W pti.	150.89	134.686	105.871	90.7959	17.7573			397.106	256.547	289.477	262.848	177.367
26W pti.	16.3769	66.2245	136.905	119.214	132.4	128.88		566.041	825.664	366.12
52W pti.	134.774	110.305	64.641	90.28				208.831	645.049	535.65	701.663	764.593
Unpaired two-tailed t-test
	p-value
8W pti.	0.233794
16W pti.	0.00309805
26W pti.	0.00113001
52W pti.	0.0040008
