# Supplementary material for: White matter integrity in mice requires continuous myelin synthesis at the inner tongue
Source: Nat Commun. 2022 Mar 4;13:1163. doi: 10.1038/s41467-022-28720-y (PMC8897471; doi:10.1038/s41467-022-28720-y)
Supplement: Supplementary file 10 — Source Data [file 41467_2022_28720_MOESM10_ESM.zip › Source data Suppl Figure 7.xlsx]

## Sheet: Fig S7C
Supplementary Figure 7C
13C enrichment over global 13C [%] in Spinal Cord
Single seleted areas in 12C Nanosims Image
												1) Axon	2) Compact Myelin	3) Inner Tongue Tubulation	4) Myelin Debris	5) Myelinoid Body Inner Tongue
	1) Axon	2) Compact Myelin	3) Inner Tongue Tubulation	4) Myelin Debris	5) Myelinoid Body Inner Tongue			Unpaired t-test	p-value		Number of values	17	21	6	11	6
	168.399	102.687	142.707	113.837	127.406			1) vs 2)	5.32401e-07
	138.797	111.525	123.648	119.711	118.925			2) vs 3)	1.69303e-07		Minimum	112.7	97.06	120	105.6	99.06
	145.679	107.838	142.019	133.592	127.093			1) vs 3)	0.702951		25% Percentile	129.9	103.9	122.7	113.8	106.7
	210.373	106.901	142.483	120.702	109.204			2) vs 4)	0.000240062		Median	137.7	109.8	142.3	120.7	114.8
	156.668	121.38	155.561	115.471	110.596			2) vs 5)	0.11876		75% Percentile	150.7	114.1	145.9	128	127.2
	154.419	97.804	119.961	128.54	99.0627						Maximum	210.4	121.7	155.6	133.6	127.4
	112.703	110.918		128.013
	117.649	103.214		126.754							Mean	141.6	109.5	137.7	120.9	115.4
	115.685	97.063		125.701							Std. Deviation	23.03	6.771	13.4	8.442	11.15
	132.244	121.728		105.597							Std. Error of Mean	5.586	1.478	5.47	2.545	4.552
	128.334	104.499		112.516
	135.378	112.31									Lower 95% CI of mean	129.8	106.4	123.7	115.3	103.7
	137.725	114.712									Upper 95% CI of mean	153.5	112.6	151.8	126.6	127.1
	132.048	110.543
	131.387	101.937									Sum	2407	2300	826.4	1330	692.3
	142.912	109.793
	146.983	113.881
		118.006
		109.704
		114.301
		109.061
