# Supplementary material for: White matter integrity in mice requires continuous myelin synthesis at the inner tongue
Source: Nat Commun. 2022 Mar 4;13:1163. doi: 10.1038/s41467-022-28720-y (PMC8897471; doi:10.1038/s41467-022-28720-y)
Supplement: Supplementary file 10 — Source Data [file 41467_2022_28720_MOESM10_ESM.zip › Source data Suppl Figure 8.xlsx]

## Sheet: Fig S8B
Supplementary Figure 8B
Myelinated Axons per µm² relative to control (optic nerve) - average per animal
	Control					iKO
40W distal	1.13278	1.02075	0.846473			0.236515	0.161826	0.224066
52W distal	1.03125	0.820313	1.14844			0.328125	0.328125	0.1875	0.398438
52W proximal	0.98324	1.22905	0.893855	0.893855		0.581006	0.469274	0.603352	0.446927	0.469274
	Two-tailed unpaired t-test
40W distal.	0.000785805
52W distal	0.000809454
52W proximal	0.000454548

## Sheet: Fig S8C+D
Supplementary Figure 8C and D		Fig. S8C	Proximal optic nerve Control			Proximal optic nerve iKO			Fig. S8D	Distal optic nerve Control			Distal optic nerve iKO
Corrected g-ratio in optic nerve			Axon	Corrected G-ratio		Axon	Corrected G-ratio			Axon	Corrected G-ratio		Axon	Corrected G-ratio
			0.656014	1		0.599211	1			0.327035	1		0.413055	1
			0.6045	1		0.620095	1			0.431153	1		0.696494	1
			0.791476	1		0.678906	1			0.384312	1		0.707378	1
			0.530458	1		0.857865	1			0.296401	1		0.752723	1
			0.425206	1		1.10097	1			0.806614	1		0.857865	1
			0.557378	1		1.12951	1			0.495717	1		0.988862	1
			0.745926	1		1.54468	1			1.04398	1		1.33655	1
			0.806614	1		0.46933	1			0.38925	1		2.44887	1
			1.14518	1		0.565317	1			0.321142	1		1.2153	1
			1.04215	1		0.613905	1			0.356825	1		0.986283	1
			0.51214	1		0.41151	1			0.327035	1		1.13457	1
			0.38925	1		1.11075	1			0.375938	1		0.9167	1
			0.45276	1		0.25731	1			0.276395	1		1.20795	1
			0.633301	1		0.503363	1			0.478731	1		0.715432	1
			0.442808	1		0.496999	1			0.537611	1		2.21806	1
			0.467971	1		0.591727	1			0.656984	1		0.950119	1
			0.403701	1		0.765304	1			0.523208	1		0.797086	1
			0.356825	1		0.763638	1			0.510895	1		0.9339	1
			0.429674	1		1.04276	1			0.640299	1		1.10212	1
			0.336628	1		0.710968	1			0.627241	1		0.952127	1
			0.567565	1		0.545837	1			0.911127	1		0.437019	1
			0.384312	1		0.349615	1			0.304871	1		0.954798	1
			0.367374	1		0.872581	1			1.23453	1		0.363891	1
			0.508397	1		0.486644	1			1.06092	1		1.02117	1
			0.313113	1		0.439923	1			1.6668	0.927583		0.827649	1
			0.477399	1		0.60239	1			1.22521	0.893745		1.028	1
			0.38925	1		0.632295	1			2.27558	0.838828		1.11761	1
			0.605552	1		0.449939	1			0.824567	0.898814		0.51214	1
			0.504627	1		0.525636	1			1.91426	0.812927		0.629267	1
			0.28546	1		0.615975	1			1.23659	0.843251		0.442808	1
			0.524423	1		1.38887	1			1.67746	0.854739		0.975901	1
			0.538794	1		0.858607	1			1.12781	0.846548		0.573146	1
			0.518318	1		0.52199	1			2.86284	0.836875		0.768624	1
			0.519545	1		0.414593	1			0.51214	1		0.615975	1
			0.390882	1		0.344109	1			2.17663	0.818884		1.33845	1
			0.45835	1		0.641293	1			1.09167	0.813604		0.593875	1
			0.704673	1		0.725154	1			0.833016	0.828491		0.759459	1
			0.929801	1		0.345955	1			1.21215	0.812052		0.547002	1
			0.51214	1		0.882736	1			1.10212	0.844081		0.34779	1
			0.720751	1		0.63731	1			2.70199	0.795809		0.843647	1
			0.541152	1		0.6045	1			2.06712	0.803745		0.981106	1
			0.287681	1		1.36995	1			1.49228	0.807543		0.706477	1
			0.380985	1		0.635309	1			1.60095	0.803625		1.06272	1
			0.355036	1		0.623168	1			2.18743	0.791017		0.871851	1
			0.425206	1		0.780949	1			0.91531	0.850807		2.21375	1
			0.414593	1		0.46933	1			0.682646	0.815754		0.439923	1
			0.518318	1		0.726907	1			2.55597	0.821448		1.0249	1
			0.439923	1		0.911127	1			1.47166	0.797575		0.611827	1
			0.451352	1		0.658919	1			2.49242	0.800548		1.09109	1
			1.81034	1		1.67518	1			1.31977	0.806919		0.784203	1
			0.581964	1		0.699231	1			1.66718	0.805322		0.508397	1
			1.37412	0.844991		0.868925	1			0.753568	0.797643		0.338514	1
			0.499555	0.802955		0.507143	1			1.53973	0.802816		0.417653	1
			1.18292	0.799346		0.795487	1			0.840624	0.807099		0.644264	1
			1.43664	0.830711		0.733012	1			1.2671	0.799252		0.681713	1
			1.01303	0.829639		0.791476	1			0.645251	1		0.992076	1
			0.615975	0.853584		0.674201	1			1.09691	0.806183		0.565317	1
			0.481383	1		1.01303	1			0.87112	1		0.766135	1
			0.691909	0.818677		0.548165	1			0.707378	0.826009		1.094	1
			0.970668	0.837906		0.556235	1			0.720751	0.80411		1.12894	1
			0.80107	1.00099		0.631288	1			2.08521	0.781259		0.550483	1
			0.498279	1		0.683578	1			1.75353	0.79283		1.06988	1
			1.07107	0.764647		0.583057	1			1.24429	0.758069		0.623168	1
			0.499555	0.790066		0.766135	1			0.708277	0.754562		1.11132	1
			1.60492	0.798478		1.95017	1			1.75933	0.831157		0.648204	1
			1.01867	0.761895		0.631288	1			1.256	0.789257		0.239365	1
			1.02054	0.797857		0.532853	1			1.2656	0.78165		1.14851	1
			1.05911	0.794411		0.678906	1			2.85616	0.803861		0.550483	1
			1.10903	0.785153		1.18453	1			1.23143	0.782924		0.859348	1
			0.972634	0.790503		0.422201	1			0.748482	0.788333		0.439923	1
			1.76042	0.821006		1.23762	1			1.16174	0.750686		0.502097	1
			1.11533	0.783878		1.14017	1			1.34035	0.748873		0.520769	1
			1.00546	0.801495		0.573146	1			3.16309	0.761923		0.816809	1
			0.992076	0.822009		0.675144	1			1.58456	0.776687		1.82958	1
			0.573146	0.783764		0.785015	1			2.38299	0.769353		1.03848	1
			1.20213	0.774938		0.632295	1			1.94821	0.774155		0.997834	1
			1.6069	0.799842		1.68729	1			1.61125	0.79086		0.85116	1
			0.916005	0.783687		1.14518	1			0.981755	0.785783		0.552791	1
			0.690066	0.871873		1.56638	1			1.11875	0.783821		0.569804	1
			1.18453	0.78441		0.369102	1			0.879846	0.837901		0.801864	1
			1.30278	0.79634		0.783391	1			1.26409	0.773427		1.00736	1
			0.986283	0.778993		0.355036	1			1.17968	0.797161		0.472035	1
			1.09109	0.791098		0.756098	1			0.662773	0.78843		1.40437	1
			1.13007	0.741546		0.618039	1			0.825338	0.789188		0.558519	1
			0.618039	0.813788		0.494431	1			1.98608	0.768396		0.588491	1
			0.594946	0.782518		0.971324	1			0.884897	1		0.994639	1
			0.681713	1		0.576468	1			0.900585	1		0.908328	1
			1.087	0.775768		0.951459	1			0.699231	0.791472		0.876947	1
			0.515856	0.811977		0.432627	1			1.04276	0.77496		0.493142	1
			1.06212	0.757273		0.630278	1			1.00862	0.778898		2.23322	1
			0.538794	0.795822		0.422201	1			0.806614	0.779493		0.965407	1
			0.727783	0.793315		0.780134	1			1.9209	0.781339		0.84666	1
			1.2969	0.86488		0.548165	1			1.99152	0.79854		2.65637	1
			1.18668	0.791823		0.619068	1			0.726907	0.73944		0.925684	1
			0.491849	1		0.406843	1			0.577571	0.79939		1.26861	1
			0.623168	0.79383		0.833016	1			0.966067	0.793212		0.362138	1
			1.53352	0.750979		0.419174	1			0.549325	0.776565		0.542327	1
			1.14128	0.768314		1.07522	1			0.919473	0.822715		0.677028	1
			0.535237	0.808746		0.51214	1			0.496999	0.789806		0.309019	1
			0.473382	0.776363		0.766135	1			1.3313	0.764931		0.645251	1
			1.07641	0.905847		0.526846	1			0.926371	0.795527		0.982403	1
			0.86599	0.775255		0.779317	1			1.28952	0.787672		0.583057	1
			1.15073	0.732177		0.913221	1			0.702863	0.772014		0.743361	1
			0.918781	0.780984		1.07404	1			1.23762	0.769244		0.362138	1
			0.734747	0.766859		1.11647	1			1.93213	0.775841		0.489254	1
			0.515856	0.776083		0.449939	1			2.0226	0.77072		1.35217	1
			1.80223	0.779811		0.400535	1			0.608698	0.809571		0.432627	1
			0.924307	0.753766		0.831486	1			0.932536	0.776761		0.99911	1
			1.42059	0.767464		0.800275	1			1.12329	0.759717		1.25651	1
			0.813686	0.759274		2.09982	1			0.707378	0.7867		0.702863	1
			1.49696	0.768508		1.60333	1			0.649186	0.787306		0.283221	1
			1.3217	0.808098		0.561928	1			1.29247	0.747352		0.997834	1
			0.674201	1		0.629267	1			1.00229	0.785422		1.39299	1
			0.827649	0.809505		0.763638	1			1.18453	0.833827		0.372536	1
			2.03828	0.755549		0.670413	1			0.797885	0.778971		0.485334	1
			1.28754	0.77211		0.660849	1			1.25092	0.736617		0.405275	1
			0.745072	0.765006		0.289886	1			0.466609	1		0.88057	1
			0.628255	0.741381		0.661811	1			2.03077	0.738808		0.610786	1
			1.08875	0.803233		1.18399	1			0.779317	0.759922		1.37782	1
			0.535237	0.824475		0.568685	1			2.17019	0.723528		0.681713	1
			0.997834	0.757731		0.618039	1			0.677967	0.786226		0.484021	1
			1.09109	0.767569		0.491849	1			0.653097	1		0.726907	1
			1.04398	0.771807		0.155536	1			0.657952	0.721577		0.42069	1
			1.20319	0.777267		0.472035	1			0.81603	0.77092		0.441368	1
			1.75135	0.79061		0.530458	1			2.12273	0.744958		0.619068	1
			0.676087	0.780048		0.38925	1			0.524423	0.776757		0.584147	1
			1.09284	0.752158		0.304871	1			1.28308	0.754555		0.409961	1
			1.56149	0.733947		0.369102	1			0.95879	0.745528		0.605552	1
			1.19842	0.753073		0.332824	1			3.27891	0.74024		1.55495	1
			0.72953	0.750056		0.690066	1			0.975249	0.761557		0.69558	1
			1.14072	0.757519		1.04642	1			0.878398	0.776908		0.649186	1
			1.7224	0.793234		0.59065	1			0.638308	0.762078		0.706477	1
			0.568685	0.767676		0.671362	1			0.924307	0.747774		0.413055	1
			0.489254	0.752506		0.999746	1			1.22936	0.799933		0.278689	1
			1.39436	0.77097		1.17644	1			1.88138	0.784508		0.517088	1
			1.71462	0.754321		0.72953	1			0.925684	0.742116		0.728657	1
			0.804242	0.76065		0.979157	1			0.733012	0.736016		0.43556	1
			0.489254	0.853629		0.495717	1			0.749332	0.754829		0.547002	1
			1.16283	0.767263		0.63631	1			1.4525	0.763436		1.73014	1
			0.650166	0.714681		0.580869	1			0.759459	0.791006		0.294245	1
			0.75862	0.714657		0.753568	1			2.13052	0.766744		1.35453	1
			1.04215	0.768317		0.640299	1			1.0397	0.77985		1.58013	1
			0.812903	0.779113		0.83072	1			0.688219	0.755349		0.918781	1
			1.23659	0.749844		0.4471	1			1.05911	0.868122		1.3718	1
			0.904817	0.750365		0.879846	1			1.3432	0.75151		1.34604	1
			1.0543	0.77808		0.822247	1			0.781764	0.844526		1.64913	1
			0.81603	0.754385		1.12442	1			1.3852	0.775163		1.87052	1
			1.60452	0.766007		0.777682	1			0.667558	0.765039		0.681713	1
			0.715432	0.748779		0.819921	1			0.515856	0.761942		0.720751	1
			0.538794	0.755929		1.291	1			0.895623	0.750335		1.26358	1
			1.43309	0.761856		0.530458	1			0.977205	0.75868		1.02862	1
			1.29198	0.785456		2.0389	1			0.960117	0.755631		1.15735	1
			0.523208	0.765396		0.839108	1			1.30668	0.760931		0.586323	1
			1.39345	0.805566		0.745926	1			0.655043	0.75322		1.21635	1
			0.591727	0.794188		0.613905	1			0.906223	0.738081		0.622145	1
			1.22053	0.748921		0.808191	1			0.971324	0.755274		0.548165	1
			1.72646	0.74935		0.927745	1			0.814468	0.734776		0.746779	1
			0.677028	0.729217		0.518318	1			1.77015	0.747621		1.29837	1
			0.911127	0.733453		0.569804	1			0.843647	0.753334		0.544669	1
			0.671362	0.788069		1.14629	1			1.44283	0.70819		0.513382	1
			1.08171	0.733738		0.627241	1			1.12838	0.76584		0.702863	1
			2.01598	0.72908		0.971979	1			0.644264	0.763665		0.823021	1
			1.17806	0.753857		1.20001	1			0.948778	0.747001		0.644264	1
			0.7785	0.775248		1.07107	1			0.981755	0.748826		0.45276	1
			0.665648	0.757798		1.25397	1			0.648204	0.810784		0.561928	1
			0.561928	1		1.1915	1			0.823021	0.764182		0.676087	1
			1.45688	0.731072		0.536425	1			1.03233	0.735559		0.560794	1
			1.24787	0.743904		0.838349	1			0.69832	0.762354		1.31784	1
			0.848913	0.746015		0.782578	1			1.17319	0.759906		0.669463	1
			0.567565	0.767948		0.874039	1			2.28145	0.737844		0.632295	1
			0.666604	0.758886		0.474725	1			0.956131	0.750719		0.671362	1
			0.850412	0.755929		0.771105	1			0.751029	0.759489		0.402121	1
			0.490553	0.760251		0.306952	1			0.992076	0.703927		0.244627	1
			0.681713	0.924554		0.425206	1			1.13007	0.738515		0.708277	1
			0.969356	0.763806		0.885616	1			1.11075	0.73617		0.626225	1
			1.07404	0.764783		0.869658	1			0.917394	0.744668		0.917394	1
			1.68993	0.736418		0.898462	1			1.91326	0.724185		0.71365	1
			1.36062	0.77449		0.725154	1			1.00862	0.724784		0.962766	1
			1.01303	0.77211		0.41151	1			0.709175	0.855267		0.477399	1
			0.668511	0.748801		0.689143	1			1.24173	0.729274		0.898462	1
			0.579772	0.837931		0.456959	1			0.455563	0.745865		0.586323	1
			1.01805	0.747707		0.976553	1			0.911127	0.734059		0.439923	1
			0.895623	0.759555		0.231249	1			0.861568	0.750886		0.519545	1
			0.503363	1		0.640299	1			0.52199	0.846002		0.771105	1
			0.796287	0.759203		0.887052	1			0.654071	0.760469		0.882736	1
			0.560794	0.74087		0.445674	1			0.974596	0.771911		0.489254	1
			0.785825	0.764881		0.449939	1			0.795487	0.738617		0.904817	1
			0.72953	0.742598		0.735613	1			1.16557	0.752162		0.709175	1
			0.739928	0.747775		0.423706	1			0.493142	0.74841		0.611827	1
			0.964748	0.735854		1.71425	1			1.14685	0.743042		1.13681	1
			0.783391	0.725001		1.3096	1			1.19523	0.733573		2.01061	1
			0.629267	1		1.12951	1			1.33893	0.720139		0.892062	1
			1.28952	0.750126		1.47468	1			0.502097	0.797907		0.487951	1
			0.619068	0.696205		0.890634	1			0.745926	0.737705		0.897044	1
			0.641293	0.735553		0.833016	1			0.575363	0.742191		0.781764	1
			0.99911	0.69588		0.317153	1			0.573146	0.771909		0.585236	1
			0.904113	0.761886		0.27175	1			1.55495	0.75156		0.459737	1
			1.18453	0.745469		0.502097	1			0.653097	0.766629		0.793885	1
			0.760296	0.740032		1.12725	1			1.26308	0.739059		0.866724	1
			0.785015	0.778304		0.707378	1			0.776043	0.739473		0.480059	1
			0.670413	0.780815		0.992076	1			1.14518	0.726033		0.707378	1
			0.528053	0.833809		0.374241	1			1.53186	0.742386		0.996557	1
			0.940015	0.738356		0.41151	1			1.85137	0.747954		1.80717	1
			1.35453	0.694451		0.693747	1			0.945417	0.739411		0.353239	1
			1.15017	0.746394		0.908328	1			0.584147	0.757546		1.81806	1
			1.13176	0.818942		0.385965	1			1.28209	0.726202		0.557378	1
			0.746779	0.759155		0.565317	1			0.882736	0.745221		0.716321	1
			0.87331	0.742674		0.900585	1			0.544669	0.710931		1.0397	1
			0.584147	1		1.34557	1			0.741646	0.732107		1.24991	1
			1.0249	0.737939		0.718096	1			0.721634	0.758984		0.743361	1
			1.48243	0.763357		0.751029	1			1.20425	0.717416		1.21949	1
			0.764472	0.761279		0.785825	1			1.12216	0.729584		0.868192	1
			1.65491	0.739816		0.583057	1			0.530458	0.75471		0.597082	1
			0.944744	0.689153		0.519545	1			0.558519	0.753953		1.80646	1
			2.43584	0.783508		0.423706	1			0.681713	0.731031		1.06212	1
			0.772754	0.746773		0.735613	1			0.957461	0.719453		0.790671	1
			0.614941	0.747175		0.840624	1			1.33416	0.737973		1.09109	1
			0.654071	0.763763		0.487951	1			0.588491	0.736827		0.606602	1
			0.731273	0.791748		1.23916	1			0.849663	1		0.605552	1
			1.31009	0.707369		0.493142	1			0.949449	0.742564		0.627241	1
			1.48672	0.686739		0.573146	1			0.723396	0.750342		0.633301	1
			1.09226	0.723104		1.23298	1			1.57246	0.708019		0.598147	1
			1.03294	0.733396		0.439923	1			1.06092	0.725174		0.72953	1
			1.20742	0.772642		0.304871	1			0.519545	0.692559		1.88612	1
			1.31009	0.731238		0.610786	1			0.681713	0.779957		0.660849	1
			0.953464	0.716965		0.694664	1			1.02862	0.725453		0.654071	1
			0.614941	0.735516		1.0549	1			1.39207	0.729371		0.583057	1
			0.663733	0.788861		0.621121	1			0.510895	1		0.405275	1
			1.38198	0.709		0.722515	1			0.741646	0.748054		0.489254	1
			0.632295	0.705424		0.42819	1			0.541152	0.758288		0.42819	1
			0.493142	0.720432		0.660849	1			1.34509	0.705866		0.677967	1
			0.986283	0.72688		0.345955	1			0.789865	0.725476		1.00925	1
			0.605552	0.754434		0.575363	1			0.660849	0.767689		1.04031	1
			0.896334	0.74074		1.03356	1			1.28259	0.713065		0.656014	1
			0.646237	0.729112		1.29592	1			0.888487	0.747705		0.834543	1
			0.705575	0.776186		0.423706	1			0.906223	0.728005		0.872581	1
			0.697408	0.681704		0.390882	1			1.31929	0.722464		0.37931	1
			0.664691	0.72236		0.545837	1			1.7187	0.735557		0.349615	1
			0.669463	1		0.372536	1			2.07634	0.726573		1.00673	1
			0.656014	0.728431		0.842137	1			0.585236	0.724838		0.592802	1
			1.96448	0.705421		0.665648	1			0.746779	0.742723		0.607651	1
			1.19256	0.719951		1.36015	1			1.09459	0.738371		1.28803	1
			0.781764	0.702367		0.441368	1			1.17156	0.712749		0.826109	1
			0.700141	0.747516		0.75862	1			1.17806	0.723384		0.772754	1
			0.973288	0.728212		1.04824	1			0.51462	0.686772		0.611827	1
			0.808978	0.676839		0.473382	1			0.628255	0.752813		0.630278	1
			0.474725	0.724722		0.872581	1			1.63011	0.68583		0.618039	1
			0.553941	0.715316		0.345955	1			1.38841	0.742798		1.11647	1
			0.813686	0.723647		0.538794	1			0.940692	0.721796		0.682646	1
			0.79228	0.808608		0.618039	1			0.835305	0.736232		0.561928	1
			0.666604	0.675874		1.50545	1			0.618039	0.713679		0.87112	1
			0.754412	0.763905		0.594946	1			0.599211	0.721315		0.487951	1
			0.528053	0.781043		0.586323	1			0.964748	0.733954		0.367374	1
			0.711863	0.746085		0.697408	1			0.491849	0.725476		1.8942	1
			0.581964	0.741341		0.726907	1			0.747631	0.684483		0.647222	1
			1.12555	0.747866		0.485334	1			0.888487	0.73014		0.395738	1
			1.08407	0.67314		0.41151	1			0.611827	0.715678		0.732143	1
			0.868925	0.673066		0.37931	1			1.12894	0.739389		0.745926	1
			0.725154	0.740589		0.439923	1			1.37459	0.747064		1.40391	1
			2.15104	0.716332		0.459737	1			0.782578	0.732279		2.35261	1
			0.768624	0.70146		0.451352	1			1.34557	0.760141		1.93707	1
			0.574255	0.733038		0.449939	1			0.650166	0.716336		0.723396	1
			0.494431	0.746004		0.451352	1			0.959454	0.726986		0.798682	1
			0.83072	0.72191		0.735613	1			1.12555	0.714506		0.973942	1
			0.632295	0.711654		1.0549	1			0.88057	0.732505		1.2335	1
			1.33893	0.704609		0.20498	1			0.753568	0.681959		0.881292	1
			0.997196	0.727662		0.576468	1			0.481383	0.707107		0.81212	1
			1.17265	0.705313		0.24201	1			0.731273	0.763233		0.826879	1
			0.795487	0.71617		0.425206	1			1.22781	0.71764		0.70105	1
			0.809764	0.746565		0.927745	1			0.710072	0.727121		0.269397	1
			1.12442	0.734027		1.05851	1			0.620095	0.680059		0.656984	1
			1.89923	0.727214		0.342254	1			0.500828	0.716255		0.526846	1
			0.786635	0.707835		0.408405	1			1.28754	0.714695		0.392507	1
			0.77193	0.762474		0.689143	1			0.935262	0.734622		0.661811	1
			0.569804	0.887151		0.736478	1			1.40346	0.712539		0.707378	1
			0.987574	0.756635		0.638308	1			1.15404	0.735614		0.675144	1
			0.416126	0.713697		0.63731	1			0.811335	0.725218		0.434096	1
			0.869658	0.665547		0.741646	1			0.834543	0.718697		0.498279	1
			1.16009	0.724629		0.547002	1			1.11361	0.728355		0.907627	1
			0.509648	0.72982		1.18022	1			0.828418	0.717156		0.473382	1
			1.00925	0.68945		0.805824	1			0.52199	0.718097		0.875494	1
			0.730402	0.712656		0.831486	1			1.20953	0.709737		0.292074	1
			0.863044	0.718877		1.67061	1			1.1856	0.676123		0.362138	1
			0.836828	0.684459		0.467971	1			0.631288	0.708807		0.323119	1
			0.402121	0.661764		0.480059	1			0.635309	0.75305		0.814468	1
			1.09342	0.705793		1.6379	1			0.980457	0.708045		0.694664	1
			1.0669	0.714539		0.726031	1			0.392507	1		0.884897	1
			0.591727	0.691564		0.995918	1			1.13401	0.711167		1.05127	1
			0.751029	0.705516		0.444243	1			0.852655	0.768431		0.525636	1
			0.641293	0.714331		0.671362	1			0.696494	0.721944		0.57092	1
			0.808191	0.70988		1.24173	1			0.620095	0.749922		0.42819	1
			0.964088	0.688049		0.997196	1			1.3313	0.715246		0.609743	1
			1.03725	0.68459		0.858607	1			1.16447	0.711632		0.495717	1
			0.81212	0.737256		0.441368	1			0.687293	0.782439		0.836828	1
			0.776863	0.709355		1.0124	1			0.919473	0.709784		0.629267	1
			0.515856	0.707954		0.360375	1			0.606602	0.73913		0.549325	1
			0.586323	0.702568		1.59537	1			1.14962	0.72736		0.826879	1
			0.605552	0.71586		0.621121	1			0.510895	0.751491		0.572034	1
			0.971324	0.693438		0.642285	1			0.979807	0.702005		0.689143	1
			0.598147	0.712194		0.560794	1			0.7744	0.673615		0.482704	1
			0.644264	0.788757		0.857123	1			0.677028	0.713578		0.781764	1
			1.51556	0.69968		0.648204	1			1.50882	0.724432		0.643275	1
			0.597082	1		0.345955	1			0.499555	0.722957		0.811335	1
			0.822247	0.716271		0.559658	1			0.998472	0.68929		0.398942	1
			0.794687	0.707107		1.23298	1			0.717209	0.729095		0.550483	1
			0.57092	0.733359		0.877673	1			0.865254	0.764521		0.544669	1
			0.696494	0.731001		0.269397	1			0.992076	0.728633		0.345955	1
			0.633301	0.699922		0.694664	1			0.63731	0.74419		0.753568	1
			0.598147	0.720035		0.937302	1			0.956796	0.704418		0.6045	1
			1.18989	0.682537		0.485334	1			0.965407	0.705183		0.606602	1
			0.489254	0.714751		0.528053	1			0.711863	0.707551		0.572034	1
			0.858607	0.700484		0.57092	1			1.23195	0.700959		0.874039	1
			0.684509	0.765498		0.439923	1			0.609743	0.699952		0.500828	1
			1.34272	0.693408		0.802658	1			0.684509	0.83327		0.813686	1
			0.833016	0.791933		0.693747	1			0.656014	0.709208		0.508397	1
			0.993358	0.687431		1.48415	1			0.87331	0.717052		0.416126	1
			1.31542	0.729028		1.17482	1			0.931169	0.699194		1.27811	1
			2.17517	0.695687		0.510895	1			0.610786	0.727242		0.927745	1
			0.785015	0.696398		0.807402	1			0.749332	0.697294		0.465243	1
			0.805033	0.839054		0.28546	1			0.906223	0.729505		0.755256	1
			0.827649	0.704493		0.936623	1			1.47252	0.727695		0.513382	1
			1.11932	0.652243		0.845155	1			0.854147	0.723056		0.7785	1
			0.454164	0.695401		1.07404	1			0.649186	0.724268		0.442808	1
			0.87112	0.737089		0.34779	1			0.954798	0.719524		0.795487	1
			0.542327	0.737244		1.04945	1			0.710968	0.701388		1.76979	1
			0.826879	0.676898		0.950789	1			1.23402	0.702569		0.828418	1
			0.837589	0.712953		0.747631	1			1.11247	0.727409		1.00925	1
			0.676087	0.688197		0.869658	1			0.868192	0.711021		1.26861	1
			0.752723	0.691361		1.46472	1			0.586323	0.711735		0.465243	1
			0.663733	0.682407		1.28902	1			0.619068	0.682601		1.30668	1
			0.668511	0.678697		0.696494	1			0.642285	0.709851		0.611827	1
			1.17047	0.719068		0.892775	1			0.630278	0.708243		0.487951	1
			0.708277	0.713473		0.85116	1			0.484021	0.718926		2.01724	1
			0.673256	0.713142		0.807402	1			1.36015	0.745413		1.0249	1
			0.900585	0.7217		0.552791	1			0.937302	0.737094		1.02366	1
			0.726907	0.673463		0.827649	1			0.594946	0.796683		0.699231	1
			0.656014	0.647978		1.50291	1			0.466609	0.716599		0.676087	1
			1.14351	0.701158		1.62071	1			0.567565	0.701582		0.683578	1
			1.59856	0.742138		0.963427	1			0.784203	0.726943		0.568685	1
			0.837589	0.753297		0.549325	1			1.65876	0.682373		0.555089	1
			0.850412	0.681771		0.500828	1			0.918781	0.694646		0.38925	1
			0.592802	0.696464		1.37921	1			0.46933	0.780484		0.496999	1
			0.490553	0.766131		1.22053	1			0.56419	0.717958		0.414593	1
			0.812903	0.75396		1.03848	1			1.34083	0.684684		0.664691	1
			0.657952	0.78912		0.929801	1			0.500828	0.700036		0.56306	1
			0.517088	0.691636		0.901292	1			1.11533	0.687673		0.735613	1
			0.481383	0.699462		0.900585	1			1.22469	0.687403		0.625208	1
			1.09517	0.681372		0.852655	1			0.576468	0.763275		0.882014	1
			1.62581	0.643268		0.83072	1			0.530458	0.719419		0.541152	1
			0.553941	0.997932		0.693747	1			1.00102	0.697857		0.556235	1
			0.645251	0.66296		0.674201	1			0.530458	0.709519		0.761133	1
			0.839866	0.69988		0.648204	0.995485			1.07107	0.752773		0.334731	1
			0.701957	0.681605		0.548165	1			0.569804	0.717017		0.607651	1
			0.416126	0.677834		1.19363	0.960076			0.942045	0.691176		0.630278	1
			1.12272	0.680318		1.74953	1			0.656014	0.87646		0.617008	1
			0.589571	0.691454		0.920857	1			1.6997	0.691657		0.812903	1
			1.26459	0.725994		0.887052	1			1.15624	0.685112		0.86599	1
			0.825338	0.681476		1.43131	0.960241			0.560794	0.70145		1.15349	1
			0.843647	0.691215		1.74188	0.917308			0.686366	0.783976		1.02738	1
			0.983698	0.666667		1.07226	1			0.805824	0.694292		0.678906	1
			0.697408	0.702071		1.85892	0.91665			0.823794	0.668131		0.986283	1
			1.5488	0.721217		1.2555	1			0.892062	0.714286		0.879123	1
			0.515856	0.717481		0.964748	1			0.56306	0.714315		0.321142	1
			0.611827	0.673575		2.4361	0.938401			0.904113	0.677906		0.822247	1
			0.377628	0.723439		1.25904	1			0.714541	0.692579		0.935943	1
			0.983698	0.702044		0.752723	1			0.494431	0.717458		0.946091	1
			0.904817	0.679895		2.33904	0.916737			1.09167	0.753632		1.8254	1
			0.749332	0.674966		1.40028	0.938083			0.60239	0.658127		0.843647	1
			0.836067	0.698881		2.13231	1			0.628255	0.708824		0.591727	1
			0.784203	0.680505		1.05369	0.908282			1.44283	0.678266		0.865254	1
			1.01429	0.672989		1.35029	0.911652			0.375938	0.71686		0.487951	1
			0.987574	0.684053		0.575363	1			0.752723	0.700063		2.45199	1
			0.490553	0.636169		1.17319	0.918984			1.28803	0.74878		2.23123	1
			0.425206	0.674632		1.0669	0.902335			1.00102	0.685048		1.34887	1
			0.837589	0.688313		0.902703	1			0.988218	0.684082		0.727783	1
			0.41151	0.691677		0.988218	1			1.15514	0.675608		0.697408	1
			0.586323	0.65885		1.29247	0.879019			0.565317	0.694761		0.644264	1
			0.634306	0.684214		1.26056	0.915196			0.668511	0.725422		0.523208	1
			0.832251	0.677263		0.854147	0.913935			1.209	0.67805		0.552791	1
			0.971979	0.706869		1.04276	1			1.33177	0.694147		1.08758	1
			0.872581	0.692219		1.36669	0.916365			0.484021	0.691319		0.874039	1
			1.49781	0.663536		1.33273	0.900581			0.88057	0.760131		1.57043	1
			0.592802	0.718253		1.33464	0.92929			1.028	0.707533		1.88544	1
			0.584147	0.689331		1.29641	0.908579			1.21687	0.698892		2.43139	0.924357
			1.57691	0.670666		0.850412	1			1.36483	0.682803		1.34746	1
			2.11733	0.734417		1.61283	1			0.575363	0.732177		0.91531	0.999241
			0.845908	0.696048		0.946091	0.909963			0.744217	0.717067		1.12216	1.00051
			0.745072	0.761438		1.17536	0.923573			0.751029	0.711131		0.929116	1
			0.770279	0.689572		0.904113	1			1.14962	0.6883		1.19416	1
			0.75694	0.680764		1.12159	1.00051			0.975901	0.676382		0.515856	0.910695
			0.784203	0.667204		1.06869	0.878982			0.849663	0.692894		1.68616	0.94003
			0.510895	0.718591		0.73388	1			0.716321	0.700191		1.54386	1
			0.505886	0.695107		0.606602	1			0.552791	0.707107		2.21548	0.897201
			0.914614	0.631208		1.56638	0.879184			0.763638	0.764319		0.417653	0.884792
			0.606602	0.671984		1.33988	0.893794			0.878398	0.675264		1.73822	0.917002
			0.607651	0.710793		0.966067	0.87472			0.723396	0.685357		1.14851	0.889292
			0.815249	0.699444		0.892775	0.88681			0.4471	0.683566		0.979807	1
			0.493142	1.00263		0.493142	0.893959			0.592802	1		1.64488	1
			0.544669	0.695272		1.37875	0.88879			0.574255	0.711934		1.25092	0.950969
			1.07759	0.678337		1.27811	0.860924			1.15899	0.678748		1.56068	0.874407
			1.23608	0.71052		1.25904	0.91842			1.04581	0.693904		1.44591	0.905864
			0.671362	0.708108		0.7744	0.862598			0.639304	0.729615		1.34746	0.908423
			0.955465	0.731488		0.926371	0.909392			0.621121	0.682755		0.825338	1
			1.16666	0.663126		2.1098	0.830389			1.00166	0.69895		1.05791	0.913217
			0.618039	0.766965		1.19789	0.886827			0.705575	0.696068		0.786635	0.937466
			0.895623	0.627103		1.36156	0.878638			0.858607	0.736988		0.883457	1
			0.598147	0.699068		1.39116	0.855262			1.10846	0.68981		1.4525	0.910903
			0.667558	0.673326		1.02304	0.917252			0.45276	0.733799		0.868925	0.897002
			0.647222	0.681681		1.08524	0.900779			0.766966	0.680046		1.15294	0.923926
			0.93866	0.689402		1.52477	0.888703			1.18345	0.686803		1.09981	0.999474
			0.808191	0.673484		0.929116	0.90002			0.631288	0.689698		1.25143	0.917231
			0.703769	0.660378		1.86746	0.885137			0.585236	0.712423		0.836828	0.944911
			0.934581	0.721173		0.961443	0.874652			0.7744	0.683566		1.08934	1
			0.477399	0.67661		1.20425	0.882348			0.577571	0.716746		1.71833	0.929175
			0.656984	0.663952		1.25448	0.879745			0.719867	0.727029		0.231249	0.858395
			0.746779	0.665486		1.24327	0.843073			0.4267	0.722425		1.68011	0.937027
			1.16064	0.687563		0.945417	1			0.650166	0.702885		0.912523	0.974978
			0.628255	0.671742		2.28256	0.869137			1.47512	0.680178		1.10097	0.891064
			1.10616	0.678904		0.793083	0.86515			1.30131	0.68039		1.72867	0.915377
			0.494431	0.681005		1.29592	0.892198			0.743361	0.706294		0.876221	1
			0.819921	1		1.16557	0.877723			0.867459	0.708006		1.05671	1
			0.703769	0.670218		1.04093	0.849587			0.895623	0.6742		0.911127	0.893879
			1.17427	0.839689		1.15899	0.858631			1.28407	0.736253		0.934581	0.909672
			0.696494	0.680397		0.480059	0.815746			0.656984	0.716142		0.893488	0.884192
			0.860088	0.713272		0.94272	0.871031			0.86599	0.693692		1.3829	0.892646
			0.705575	0.718688		0.862306	1			0.94407	0.679964		1.54839	0.885214
			0.956796	0.670564		0.998472	0.909297			0.618039	0.708881		1.313	0.911134
			1.31832	0.659643		0.966725	0.861054			0.624189	0.682981		0.821472	1
			0.586323	0.632925		0.586323	1			0.685438	0.709999		1.29395	0.863893
			1.16119	0.678701		1.22573	0.874213			0.829186	0.658057		1.1813	0.844165
			0.56306	0.645822		1.82679	0.88216			1.03725	0.674381		0.7744	1
			0.456959	0.701778		0.868925	0.850913			0.675144	0.695546		1.14962	0.887781
			0.806614	0.7221		0.843647	0.877481			0.984345	0.665163		1.01742	0.880774
			0.800275	0.668367		1.78876	0.919388			0.802658	0.665644		2.28953	0.873888
			0.658919	0.668959		0.955465	0.84507			1.48886	0.71611		1.12612	1
			0.691909	0.695191		1.27262	1			1.087	0.662868		1.13905	0.886716
			1.17698	0.697867		0.644264	0.850199			1.0397	0.665318		0.985638	0.875691
			0.462498	0.680301		0.717209	1			0.958126	0.687145		1.57408	0.874779
			1.14407	0.647495		0.882014	0.859543			1.07877	0.716779		1.35217	0.880318
			1.09807	0.690014		1.03418	0.867576			1.12159	0.714374		0.983051	0.83677
			0.630278	0.65646		1.1786	0.879012			0.876221	0.680539		1.45031	0.884419
			0.827649	0.672384		1.22625	0.861839			0.538794	0.71419		0.770279	0.89868
			0.874039	0.646846		1.54716	0.825623			1.33225	0.678618		0.96078	0.89014
			1.44327	0.640011		1.41655	0.904351			1.32266	0.680625		1.22936	0.898295
			0.839866	0.701121		0.92843	0.797296			1.35406	0.662387		2.35504	0.833509
			0.625208	0.665584		0.871851	0.847592			0.889919	0.728814		1.14295	0.893557
			1.43486	0.628465		0.937302	0.82736			0.705575	0.666572		1.47382	0.914033
			1.2407	0.669038		0.946763	0.914931			0.736478	0.687229		1.83583	0.882863
			0.731273	0.696814		0.599211	0.897616			1.14906	0.662177		1.64836	0.90701
			1.10212	0.667834		1.18076	0.877829			0.847412	0.678257		1.27562	0.863244
			0.60239	0.657129		0.875494	0.845556			0.684509	0.668283		0.561928	0.829993
			0.984992	0.683519		0.889919	0.850939			0.742504	0.679789		1.26811	0.899786
			1.00483	0.693468		1.13345	0.856632			1.22469	0.67298		1.75353	0.880925
			0.614941	0.707107		1.53683	0.825976			0.495717	0.680316		1.17752	1
			0.509648	0.636209		1.97224	0.905978			1.25245	0.695627		1.17482	0.848685
			0.799479	0.732342		0.968699	0.85212			1.08875	0.653352		1.32073	0.855475
			0.722515	0.656256		0.706477	1			1.2801	0.662194		1.63557	0.852932
			0.63631	0.644737		1.00356	0.844544			0.43556	0.677098		1.17752	0.880705
			0.814468	0.649509		0.805824	0.831862			1.06272	0.670329		1.13288	1
			0.949449	0.668347		0.756098	0.877584			0.850412	0.667712		1.08934	0.865909
			0.791476	0.650698		1.07285	0.814696			1.028	0.677548		1.18399	0.853049
			1.25296	0.680833		1.0823	0.89018			0.750181	0.686451		1.35875	0.836949
			0.910428	0.632358		0.825338	0.839016			0.647222	0.682646		1.61717	0.847456
			0.818367	0.678375		0.900585	0.825841			0.491849	0.676632		0.836828	0.900672
			0.715432	0.6833		0.744217	0.830949			0.981106	0.666275		1.01366	0.872537
			1.67594	0.676588		0.797885	0.800641			1.08934	0.711124		0.561928	1
			1.47512	0.740818		0.673256	0.8188			0.46933	0.708131		1.8163	0.906077
			0.542327	0.654047		0.906223	0.853224			1.03848	0.647379		2.30532	0.853193
			0.548165	0.715493		0.777682	0.854194			0.463872	0.697877		1.1759	0.848903
			0.861568	0.666096		0.860088	0.840722			0.581964	0.68554		0.766966	1
			0.75862	0.690138		1.04031	0.831975			1.15459	0.673966		0.944744	0.898151
			0.639304	0.655091		1.53642	0.803038			0.688219	0.654654		0.922239	0.862482
			0.610786	0.660804		0.861568	0.818605			0.608698	0.666031		1.10443	0.867158
			0.669463	0.662085		0.954798	0.858269			0.650166	0.66094		0.717209	0.912683
			0.840624	0.646225		0.81603	0.892892			0.641293	0.697982		0.960117	0.850882
			1.66718	0.640757		1.12159	0.916979			1.27262	0.656871		2.67999	0.852219
			0.551638	0.645835		0.833016	1			0.997834	0.656757		0.859348	0.863424
			0.732143	0.685086		0.614941	0.893525			0.545837	0.671466		1.25143	1
			0.531657	0.664343		0.766135	0.843457			0.715432	0.660668		0.808191	0.899527
			0.537611	0.859892		1.26861	0.893579			0.482704	0.711987		0.780134	1
			0.730402	0.683456		0.753568	0.855773			1.04276	0.649086		0.842892	0.814553
			0.864518	0.630418		1.12272	0.863738			0.661811	0.669266		0.710072	0.881176
			0.777682	0.642964		1.82714	0.845592			0.609743	0.671799		2.4993	0.913818
			0.785015	0.636946		0.869658	0.870433			1.18936	0.68949		1.48972	0.861221
			0.700141	0.678215		1.29001	0.84258			1.23659	0.654576		0.834543	0.833693
			0.787444	0.666895		1.08934	0.857669			0.510895	0.6757		1.11018	0.883185
			0.900585	0.68288		1.24224	0.904026			0.697408	0.695814		0.795487	0.891027
			1.09517	0.626759		0.801864	0.814617			1.0193	0.637158		0.922929	0.812659
			0.691909	0.637563		0.703769	0.850322			0.967384	0.620174		1.32314	1
			1.18721	0.677743		0.789865	0.828417			0.90552	0.722706		0.686366	0.925463
			0.586323	0.625997		1.75244	0.802104			1.77087	0.732611		1.02986	0.838423
			0.384312	0.647126		0.664691	0.914409			0.837589	0.652795		0.963427	0.810041
			0.569804	0.648685		0.976553	0.804242			0.609743	0.677052		1.44503	0.817661
			0.71365	0.776151		1.08934	0.813592			0.612867	0.659624		1.30033	0.858463
			1.1672	0.721758		0.927058	0.864107			1.27112	0.653331		0.576468	0.84331
			1.32603	0.706085		2.02669	0.806801			1.04337	0.682226		1.21058	0.857318
			0.650166	0.731768		1.5231	0.847784			0.558519	0.668031		0.901998	1
			0.962105	0.645645		1.12612	0.837207			0.57092	0.676728		1.07166	0.849131
			0.592802	0.652127		1.1312	0.81582			1.3188	0.644947		1.1579	0.840098
			0.656984	0.650149		0.52199	0.795698			0.739067	0.668836		2.51403	0.892702
			0.848163	0.651776		0.486644	0.810706			0.565317	1		0.737342	0.855082
			0.555089	0.628828		0.591727	0.825041			0.769452	0.652253		1.18238	0.868103
			1.29395	0.652249		0.678906	0.789344			1.15183	0.648853		1.03786	0.839643
			0.454164	0.645331		0.91531	0.825324			0.403701	0.677334		1.08113	0.908592
			0.551638	0.653872		0.990791	0.860601			0.465243	0.704008		0.885616	0.827772
			0.525636	0.738394		0.659885	0.776643			1.03479	0.649109		0.822247	0.924701
			1.09167	0.646707		0.776863	1			0.664691	0.679291		0.474725	0.926943
			0.569804	0.682773		0.802658	0.791842			0.994639	0.664438		0.936623	0.841931
			0.555089	0.657376		0.794687	0.802073			0.943395	0.664295		1.15844	0.838812
			0.677967	0.627093		0.886334	0.783537			1.12951	0.704824		0.786635	1
			0.753568	0.615834		0.233986	0.742484			0.800275	0.645017		0.671362	0.826679
			0.617008	0.629724		1.10501	0.80524			0.688219	0.659998		0.952796	0.872318
			0.710968	0.63071		0.976553	0.84742			0.543499	0.676457		2.1696	0.84278
			0.941369	0.717225		0.608698	0.805949			0.805824	0.680908		0.741646	1
			0.821472	0.627037		0.81603	0.852285			0.629267	0.665597		1.20372	0.875108
			0.548165	0.620984		2.08704	0.854884			0.806614	0.666884		1.39573	0.900212
			0.612867	0.658169		0.766966	0.786958			1.06869	0.637956		0.950119	0.837428
			1.09109	0.725987		0.581964	0.830132			1.17698	0.755731		1.13961	0.809646
			0.929801	0.691741		0.930485	0.797191			0.672309	0.640999		0.924307	0.861067
			0.684509	0.630403		0.710072	0.797907			0.935943	0.660718		0.952127	0.847197
			0.705575	0.647363		0.888487	0.832308			0.472035	0.656532		0.690988	1
			0.736478	0.790918		0.587408	0.728239			1.08583	0.625602		0.793083	0.875152
			0.639304	0.625289		0.81055	0.857958			0.651144	0.701857		0.635309	1
			0.862306	0.605478		1.03786	0.871842			0.531657	0.66969		0.920165	0.842894
			0.701957	0.625543		0.462498	0.79323			1.47036	0.668199		1.88443	0.842097
			0.448522	0.611165		0.761133	0.814411			0.980457	0.657773		0.7744	1
			0.72953	0.649458		0.781764	0.837096			0.565317	0.673104		1.28159	0.867034
			0.513382	0.645367		0.741646	0.879883			0.819921	0.633175		2.00839	0.833509
			0.707378	0.624404		0.528053	0.787653			0.531657	0.700821		0.836067	0.824291
			0.898462	0.588117		1.54674	0.811403			1.11533	0.639632		2.30698	0.833347
			0.441368	0.624745		0.473382	0.819607			0.510895	0.658334		0.820697	0.852437
			0.494431	0.646762		1.08934	0.852304			0.959454	0.638579		1.16666	0.845324
			0.668511	0.660732		0.96078	0.793654			0.607651	0.681721		1.25194	0.838228
			0.660849	0.657674		0.844402	0.872872			0.779317	0.710842		0.997196	0.861214
			1.18184	0.597867		0.904817	0.894288			0.670413	0.651759		0.705575	1
			1.07344	0.684594		0.709175	0.788079			0.860828	0.70802		1.31639	0.860277
			0.611827	0.59624		0.935262	0.79979			0.790671	0.665688		1.30473	0.826763
			0.684509	0.599186		0.544669	0.763217			0.828418	0.649425		0.785015	0.819892
			0.657952	0.647484		0.745072	0.782534			0.908328	0.655739		0.692828	0.828676
			0.592802	0.631085		0.659885	1			0.414593	0.668595		0.817588	1
			0.438474	0.61441		0.670413	0.850506			0.948778	0.616032		0.918087	0.859078
			0.878398	0.610486		0.788252	0.828467			0.94272	0.655998		0.740788	0.852533
			0.645251	0.626168		0.816809	0.813398			0.857123	0.641984		1.01742	0.836095
			0.650166	0.647042		0.467971	0.798146			0.887052	0.645976		0.559658	0.876784
			0.56306	0.627188		0.93866	0.755305			0.63631	0.676427		1.21373	0.816144
			0.705575	0.583857		0.737342	0.875561			0.998472	0.639602		1.23865	0.785896
			0.508397	0.589074		0.621121	0.769283			0.754412	0.668581		1.04276	1.00059
			0.776863	0.575532		0.618039	0.873704			0.45835	0.673273		1.11647	0.817192
			0.553941	0.618498		0.975249	0.788002			0.864518	0.656735		0.720751	0.821886
			0.489254	0.65071		1.36809	0.781972			0.876221	0.699322		1.19576	0.806387
			0.658919	0.648036		1.03479	0.81408			0.662773	0.718656		1.01992	0.81335
			1.55044	0.63816		1.09051	0.777516			0.485334	0.666067		0.615975	0.92405
			0.902703	0.577651		0.979807	0.875808			0.715432	0.637229		0.710968	0.818907
			0.732143	0.586237		0.59065	0.770113			0.59065	0.637123		0.904817	0.84291
			0.459737	0.591786		0.87112	0.772397			0.793885	0.638022		1.04885	0.846766
			0.375938	0.637647		0.993999	0.839532			0.750181	0.690512		1.76258	0.834236
			0.720751	0.592808		0.422201	1			0.385965	0.699671		0.658919	0.854513
			0.610786	0.690234		0.995279	0.903058			0.654071	0.66491		1.50163	0.818734
			0.722515	0.602089		0.217048	0.697741			0.409961	0.662222		0.606602	1
			0.429674	0.610533		0.780949	0.843646			0.572034	0.682953		1.02552	0.779902
			0.362138	0.621102		1.0669	0.714539			1.00799	0.653077		0.968699	1
			0.51462	0.685994		0.789865	0.742416			0.445674	0.648448		1.39116	0.826527
			0.382652	0.604218		0.84666	0.690445			0.523208	0.677069		1.03294	0.829466
			1.56312	0.653318		0.747631	0.757533			0.549325	0.657034		0.667558	0.846018
			0.372536	0.607858		0.684509	0.791781			0.550483	0.643361		0.965407	0.849225
			0.596015	0.579082		0.530458	0.768706			0.46933	0.655195		0.584147	0.776919
			0.565317	0.587584		0.762804	0.785324			0.414593	0.691898		0.906223	0.835948
			1.02054	0.615104		0.682646	0.725163			0.973942	0.624869		0.877673	0.841683
			0.500828	0.57833		1.03848	0.838046			0.797885	0.626962		1.8999	0.821584
			0.454164	0.56751		0.445674	1			0.738205	0.703419		0.736478	1
			0.542327	0.590714		0.605552	1			0.677967	0.673861		0.811335	0.927487
			0.588491	0.628768		0.925684	0.737007			1.10212	0.649854		0.601332	0.863369
			0.752723	0.558821		0.561928	0.744856			0.51462	0.643695		1.17319	0.846105
			0.806614	0.563725		0.557378	0.796094			0.606602	0.594755		1.41386	0.799532
			0.876947	0.566361		1.32362	0.810433			0.493142	0.671172		1.99599	0.821633
			0.478731	0.561459		0.869658	0.704443			0.631288	0.635508		1.12102	1
			0.419174	0.56983		0.374241	0.756913			0.693747	0.652071		1.00038	0.812714
			0.57092	0.590571		1.62737	0.717532			1.00293	0.614956		1.09459	0.822196
			0.785825	0.700991		0.839866	0.79389			0.454164	0.668043		0.69832	0.84062
			0.743361	0.60801		0.517088	0.765893			1.00038	0.623015		0.867459	0.801929
			0.651144	0.574482		1.02428	0.817158			0.802658	0.625812		1.35969	0.829353
			0.538794	0.563907		0.459737	0.755279			0.925684	0.59174		0.862306	0.856007
			0.434096	0.628225		1.33321	0.729392			0.559658	0.636086		1.06272	0.85939
			0.349615	0.597392		0.716321	0.826469			0.42069	0.669617		1.01114	0.805374
			0.852655	0.549215		0.711863	0.757835			1.04398	0.625051		0.692828	1
			0.754412	0.555801		0.744217	0.798643			0.874039	0.613524		0.762804	0.770894
			0.397343	0.573509		0.509648	0.75699			0.438474	0.647645		0.956796	0.834689
			0.459737	0.596844		0.524423	0.711235			0.569804	0.635202		0.693747	0.811503
			0.576468	0.593087		1.19096	0.825184			0.644264	0.667349		1.19736	0.800997
			0.622145	0.541698		0.496999	0.749879			0.895623	0.620553		0.85116	0.81914
			0.658919	0.532851		0.997196	0.798142			0.491849	0.637168		1.01114	0.863475
			0.767795	0.58134		0.88777	0.747101			0.809764	0.610449		0.946763	0.832414
			1.42953	0.640774		0.769452	0.717203			0.956131	0.619312		0.668511	0.818442
			1.01303	0.500622		0.751877	0.796421			0.660849	0.58891		0.613905	0.833568
			0.414593	0.575224		0.950119	0.752525			0.684509	0.651125		1.08289	0.811084
			0.617008	0.676673		1.24991	0.843389			0.860088	0.614824		1.37551	0.817598
			0.662773	0.548438		0.494431	0.740656			1.56962	0.60931		0.482704	0.781025
			0.380985	0.559631		0.843647	0.769113			0.885616	0.611566		0.772754	0.819707
			0.489254	0.52658		0.581964	1			0.867459	0.616692		0.626225	0.812985
			0.948778	0.600136		0.505886	0.696784			0.395738	0.698638		0.821472	0.809401
			0.46933	0.597245		0.761969	0.783408			0.631288	0.629048		1.34225	0.836749
			0.770279	0.548488		0.557378	0.782003			0.990791	0.611037		1.66909	0.796253
			0.926371	0.530048		0.542327	0.783812			0.633301	0.599657		0.93866	0.832698
			1.28358	0.531306		0.647222	0.719799			0.710072	0.633416		1.33368	0.85974
			0.431153	0.515223		0.658919	0.798363			0.482704	0.684128		1.16174	0.811661
			0.466609	0.473098		0.439923	0.833105			0.707378	0.658253		0.848913	0.816978
			0.362138	0.508718		0.813686	0.814931			0.409961	0.65679		0.666604	0.805418
			0.403701	0.507489		0.918087	0.749328			0.858607	0.609029		1.08171	0.866143
			0.429674	0.48755		0.526846	0.745736			0.842137	0.635083		1.51682	0.803628
			0.589571	0.465106		0.473382	0.773718			1.21163	0.704666		0.819921	0.909006
			0.340389	0.470544		0.888487	0.702588			0.681713	0.631591		0.779317	0.838773
			0.687293	0.534009		0.720751	0.748111			0.649186	0.640042		0.573146	0.820749
			0.358605	0.480751		0.742504	0.784813			0.59065	0.623863		0.660849	0.824141
			0.507143	0.501554		1.6379	1			1.01051	0.649184		0.552791	0.84265
			0.583057	0.469746		0.670413	0.729677			1.01679	0.639745		1.40301	0.79763
			0.228479	0.486821		1.3432	0.729046			0.377628	0.64646		0.797885	1
			0.41151	0.454447		0.611827	0.685309			0.945417	0.645076		0.618039	0.814688
			0.610786	0.404019		0.902703	0.696047			0.338514	0.611101		1.05731	0.777079
			0.484021	0.409923		0.509648	0.830174			0.542327	0.645148		0.906925	0.842087
			0.473382	0.448746		0.685438	0.691809			0.646237	0.611906		1.53435	0.824487
			0.332824	0.381744		0.541152	0.691499			0.690988	0.650577		0.91531	0.827038
			0.351432	0.406506		0.481383	0.716014			1.06451	0.598335		0.921548	0.825835
			0.51214	0.261391		1.71425	0.730423			0.470684	0.628852		0.817588	0.808578
						0.574255	1			0.677028	0.678931		1.17319	0.800489
						0.919473	0.796362			0.353239	0.609272		1.04398	0.82952
						0.351432	0.696419			0.857123	0.620629		0.812903	0.812075
						0.408405	0.649016			0.874767	0.584693		0.833016	0.788313
						0.845908	0.805581			1.16119	0.611399		0.935262	0.801284
						0.69558	0.749199			0.530458	0.640327		1.04154	0.790048
						0.583057	0.721435			0.614941	0.613536		0.892775	0.80584
						0.502097	0.639602			0.937302	0.605823		0.950119	0.862535
						0.365637	0.703763			0.788252	0.607567		0.882736	0.827384
						0.708277	0.738719			0.445674	0.642416		0.465243	1
						0.703769	0.708932			0.499555	0.651339		1.11875	0.813605
						0.71365	0.682789			0.552791	0.658784		1.52561	0.883853
						0.517088	0.738549			0.482704	0.638414		0.710072	0.836449
						0.929801	0.737611			0.494431	0.653924		1.65645	0.787039
						0.672309	0.726284			0.984345	0.646631		0.768624	0.803331
						0.4471	0.76971			0.57092	0.607352		1.15569	0.790664
						0.532853	0.647436			0.477399	0.615171		1.06809	0.802584
						0.59065	0.747786			0.872581	0.634795		0.641293	0.810249
						0.704673	0.737518			0.780949	0.711202		0.7785	0.75367
						0.569804	0.77551			0.693747	0.597445		1.00293	0.816152
						0.34779	0.638534			0.710968	0.598314		0.701957	0.799133
						0.581964	0.705781			0.854892	0.595616		0.80345	0.847426
						0.631288	0.652572			0.855636	0.602309		1.06032	0.792197
						0.726031	0.727142			0.551638	0.634316		0.745926	0.816185
						0.694664	0.784385			1.06272	0.580964		1.33655	0.822082
						0.519545	0.673046			0.647222	0.612838		0.966725	0.767519
						0.601332	0.680103			0.398942	0.635001		1.13401	0.909128
						0.643275	0.808655			0.748482	0.586302		0.611827	0.825914
						0.445674	0.786796			0.591727	0.608786		1.17536	0.792856
						0.434096	0.734946			0.576468	0.618626		0.892062	0.834726
						0.476064	0.734434			0.416126	0.61895		1.83583	0.771253
						0.898462	0.69835			0.588491	0.596675		1.24736	0.787594
						0.740788	0.762143			0.909728	0.585669		0.648204	0.864064
						0.504627	1			0.898462	0.6452		0.944744	0.825776
						0.535237	0.751882			0.975249	0.5977		1.04824	0.83492
						0.85638	0.582257			0.761133	0.618087		0.687293	0.774179
						0.780949	0.530192			0.477399	0.594773		1.1759	0.772678
						0.611827	0.582996			0.566442	0.585142		0.73388	0.785823
						0.772754	0.743246			0.899878	0.640978		0.6045	1
						0.862306	0.614613			0.741646	0.636894		0.819144	0.815723
						0.831486	0.645547			0.482704	0.606802		0.705575	0.812009
						0.459737	0.710323			0.688219	0.569743		1.09575	0.802574
						0.493142	0.458642			0.480059	0.605921		0.606602	0.879049
						0.534046	0.691095			0.504627	0.574012		0.69558	0.810826
						0.537611	0.523598			0.577571	0.651113		1.08641	0.777116
						0.477399	0.633518			0.72953	0.584383		0.824567	0.811948
						0.688219	0.538256			0.504627	0.613139		0.643275	0.801432
						0.441368	0.692549			1.02241	0.588197		1.06451	0.874793
						0.726907	0.721597			0.600272	0.623487		0.46933	0.901225
						0.612867	0.594029			0.51462	0.598334		0.997834	0.816497
						0.390882	0.52105			0.400535	0.613286		0.974596	0.785518
						0.439923	0.467323			0.613905	0.600081		0.487951	0.8044
										0.523208	0.60315		0.672309	1
										0.99911	0.584221		0.495717	1
										1.01114	0.59242		0.997196	0.852357
										0.705575	0.576368		1.72867	0.753297
										0.69558	0.578876		0.971324	0.846952
										0.385965	0.617339		0.950789	0.805602
										0.589571	0.581627		1.02614	0.767211
										1.20584	0.563695		0.577571	0.781487
										0.745926	0.569794		2.05662	0.776469
										0.502097	1		0.631288	0.797608
										1.08113	0.554097		0.723396	0.778585
										0.534046	0.583017		0.929801	0.827748
										0.509648	0.574076		0.937981	0.786525
										0.797086	0.570345		0.820697	0.764969
										0.538794	0.70023		0.662773	0.819272
										0.42819	0.676123		0.647222	0.798497
										1.19043	0.693681		0.751029	0.794956
										0.51214	0.659938		1.08758	0.792813
										0.60239	0.552099		1.71499	0.791963
										0.667558	0.53894		1.44547	0.776017
										0.596015	0.587257		0.722515	0.809938
										0.656014	0.55995		1.45206	0.777277
										0.633301	0.572524		0.992717	0.791337
										0.504627	0.548821		0.732143	0.783963
										0.370823	0.567792		0.676087	0.795712
										0.493142	0.545868		0.632295	0.790098
										0.397343	0.59865		0.831486	0.787314
										0.360375	0.575473		1.1568	0.763914
										0.51214	0.652395		0.584147	0.772581
										0.653097	1.0015		0.797086	0.802416
										0.486644	0.539096		1.1027	0.795531
										0.689143	0.637431		0.882736	0.792677
										0.658919	0.579907		0.738205	0.791032
										0.738205	0.523961		0.664691	0.787174
										0.531657	0.609803		1.60055	0.818942
										0.879846	0.549715		1.17427	0.794893
										1.19043	0.522874		0.842892	0.913964
										0.746779	0.52535		0.524423	0.773523
										0.482704	0.705183		0.739928	0.729957
										0.686366	0.527641		1.42417	0.7835
										0.534046	0.52882		1.22209	0.796275
										0.925684	0.486712		0.921548	0.827105
										0.532853	0.543115		0.628255	1
										0.355036	0.604412		0.587408	0.812014
										0.863781	0.523412		0.556235	0.78434
										0.477399	0.586712		0.580869	0.820115
										0.507143	0.475609		0.939338	0.852747
										0.384312	0.527425		0.531657	0.874938
										0.444243	0.531833		0.613905	0.836519
										0.632295	0.449077		0.558519	0.812636
										0.489254	0.501		1.03909	0.77169
										0.472035	0.551677		0.600272	0.766249
										0.59065	0.563469		0.559658	1
										0.631288	0.420876		1.56108	0.786141
										0.623168	0.423321		0.496999	0.782296
										0.51214	0.404181		0.828418	0.843813
										0.587408	0.375011		0.646237	0.795742
										0.465243	0.352647		0.739067	0.795452
										0.338514	0.373254		0.71365	0.811775
													1.03294	0.829466
													1.34935	0.787478
													0.664691	0.789291
													1.06928	0.798614
													1.07344	0.804871
													1.3564	0.753956
													0.863781	0.792092
													0.726031	0.755148
													0.748482	0.799709
													0.88057	0.791952
													0.808191	0.798786
													0.41151	0.763763
													0.622145	0.812057
													0.977205	0.739087
													0.710968	0.807396
													0.623168	0.78655
													0.81212	0.739979
													0.52199	0.74652
													0.80107	0.758513
													0.640299	0.781669
													0.599211	0.755546
													0.600272	0.775969
													0.456959	1
													1.11932	0.853434
													0.72953	0.789861
													0.753568	0.810462
													0.628255	0.860149
													1.0663	0.74314
													1.7012	0.753447
													0.804242	0.854333
													0.608698	0.765959
													0.90552	0.800896
													0.942045	0.747324
													1.47641	0.751428
													0.624189	0.771577
													1.11988	0.74368
													0.790671	0.767287
													0.670413	0.7788
													0.646237	0.755271
													0.544669	0.765132
													1.22885	0.766054
													0.86599	0.717538
													2.09466	0.738354
													0.594946	0.765832
													1.09575	0.766034
													1.27312	0.700804
													0.860828	0.753161
													0.927745	0.771408
													0.442808	0.802715
													0.536425	0.78049
													0.477399	0.77503
													1.00736	0.796589
													0.728657	0.722428
													1.36622	0.861992
													0.782578	0.918618
													1.17536	0.801731
													0.490553	0.795052
													1.07047	0.754732
													0.6045	0.696863
													1.19948	0.696404
													0.783391	0.774275
													0.60239	0.741035
													0.756098	0.793002
													1.33177	0.693787
													1.29592	0.751747
													0.645251	0.743841
													1.5164	0.813052
													1.27212	0.743054
													0.627241	0.763557
													0.675144	0.756836
													1.07581	0.78133
													0.519545	0.755929
													0.655043	0.739048
													0.977856	0.739849
													0.813686	0.790095
													0.551638	0.753456
													0.600272	0.816016
													0.705575	0.722516
													1.04824	0.749078
													0.677028	0.752355
													0.978507	0.771321
													1.50925	0.875685
													0.80107	0.707107
													0.678906	0.758628
													0.662773	0.770587
													1.3432	0.75422
													0.558519	0.789563
													0.520769	0.760792
													0.835305	0.718675
													0.652121	1
													0.995918	0.698201
													0.93866	0.704819
													0.670413	0.773502
													0.682646	0.736903
													1.04276	0.786664
													1.51892	0.70247
													0.897044	0.778424
													0.719867	0.75873
													0.505886	0.742081
													0.858607	0.767082
													0.542327	0.8044
													0.550483	0.790362
													0.727783	0.704571
													0.589571	0.758114
													0.71365	0.754314
													0.988218	0.729062
													0.677967	0.764292
													1.11476	0.818456
													1.09981	0.689547
													0.760296	0.782742
													2.0144	0.690308
													0.809764	0.742558
													0.814468	0.810044
													0.559658	0.698638
													1.32025	0.809335
													0.767795	0.742422
													0.826879	0.708759
													0.573146	0.758876
													0.630278	0.748427
													0.494431	0.715542
													0.690066	0.86835
													0.990149	0.705277
													0.796287	0.741397
													0.754412	0.73653
													0.491849	0.744269
													0.75862	0.772718
													0.470684	0.6895
													0.556235	0.735665
													1.50291	0.676178
													0.739928	0.794039
													1.47598	0.694731
													0.829186	0.73448
													0.944744	0.732915
													0.625208	0.778153
													0.723396	0.707537
													0.495717	0.812994
													0.665648	0.715904
													0.500828	0.695722
													0.510895	1
													0.678906	0.759837
													1.2132	0.726868
													0.463872	0.732467
													0.640299	0.671081
													0.494431	0.760469
													0.878398	0.757179
													0.434096	0.697741
													0.358605	0.826095
													1.8999	0.745137
													0.556235	0.720577
													0.785825	0.741964
													1.05972	0.731126
													0.855636	0.728988
													0.517088	0.722764
													0.472035	0.748931
													0.596015	0.819932
													0.465243	0.696932
													0.83072	0.635511
													0.657952	0.719925
													0.548165	0.76525
													0.944744	0.749166
													0.623168	0.701381
													1.38198	0.773206
													0.589571	0.679654
													0.524423	0.75
													0.773578	0.763627
													0.661811	0.714413
													0.548165	0.696848
													0.490553	0.789786
													0.660849	0.756717
													0.552791	0.748831
													0.46933	0.670336
													0.566442	0.796719
													0.628255	0.783493
													0.445674	0.699306
													0.556235	0.74063
													0.477399	1
													0.620095	0.753438
													0.732143	0.689715
													0.445674	0.711684
													0.4471	0.746149
													0.717209	0.84411
													2.37013	0.689515
													0.653097	0.725191
													0.7744	0.689752
													1.02986	0.635746
													0.34779	0.616441
													0.955465	0.730399
													0.819921	0.62655
													1.17644	0.64046
													0.505886	0.772295
													0.779317	0.649423
													0.550483	0.686504
													0.569804	0.684025
													0.732143	0.646586
													0.528053	0.740859
													0.929116	1
													0.829186	0.737432
													0.59065	0.715646
													1.09633	0.74694
													1.52894	0.751382
													0.448522	0.689858
													0.476064	0.687131
													0.877673	0.636359
													0.502097	0.74162
													0.950119	0.614271
													1.08524	0.743128
													0.403701	0.644658
													0.705575	0.736923
													0.662773	0.661678
													0.823021	0.627986
													0.680778	0.642416
													0.598147	0.710912
													0.625208	0.653893
													0.647222	0.633033
													0.849663	0.713746
													0.970012	0.665218
													0.499555	0.745145
													0.813686	0.598231
													0.442808	0.634105
													0.904113	0.681575
													0.543499	0.63742
													0.865254	0.68313
													1.00862	0.555101
													0.672309	0.675498
													0.71365	0.639203
													0.95879	0.761219
													0.356825	0.584206
													0.560794	0.725708
													1.17644	0.707432
													0.898462	0.670794
													0.829953	0.630477
													0.413055	1
													0.432627	0.588811
													0.406843	0.598437
													0.692828	0.620237
													0.699231	0.604455
													0.952127	0.676884
													0.465243	0.589015
													0.496999	0.676422
													0.578673	0.663174
													0.920857	0.538581
													0.630278	0.615712
													0.839866	0.718212
													0.198672	0.61864
													0.500828	0.669124
													0.621121	0.634343
													0.523208	0.47104
													0.296401	0.463631
													0.392507	0.529238
													0.966725	0.629716
													0.358605	0.526757
													0.569804	1
													0.321142	0.281525
													0.27175	0.314337
