# Supplementary material for: White matter integrity in mice requires continuous myelin synthesis at the inner tongue
Source: Nat Commun. 2022 Mar 4;13:1163. doi: 10.1038/s41467-022-28720-y (PMC8897471; doi:10.1038/s41467-022-28720-y)
Supplement: Supplementary file 10 — Source Data [file 41467_2022_28720_MOESM10_ESM.zip › Source data Suppl Figure 9.xlsx]

## Sheet: Fig S9E
Supplementary Figure 9E
Compact myelin area [%] of total imaged area - average per animal
Optic nerve
	Control	iKO		Unpaired two-tailed t-test
26W	80.2211	51.2084		p-value
	102.155	34.2332		0.0438453
	101.871	81.2964
		67.606

## Sheet: Fig S9F
Supplementary Figure 9F
Goldparticles per myelin µm² - average per animal
				Unpaired two-tailed t-test
	Control	iKO		p-value
26W	53.1356	41.5739		0.350514
	105.557	27.6383
	80.5454	78.5994
		85.2466
